# Supplementary material for: Evolution of the F-Box Gene Family in Euarchontoglires: Gene Number Variation and Selection Patterns
Source: PLoS One. 2014 Apr 11;9(4):e94899. doi: 10.1371/journal.pone.0094899 (PMC3984280; doi:10.1371/journal.pone.0094899)
Supplement: File S4 — SNPs in F-box genes from the 1000 Genomes Project. (XLSX) [file pone.0094899.s009.xlsx]

## Sheet: SNP in F-box genes
CHROM	POS	ID	REF	ALT	GENE	TID	Class
1	11708856	rs141266599	C	T	FBXO2	ENST00000354287	synonymous
1	11709210	rs185490091	C	A	FBXO2	ENST00000354287	synonymous
1	11709222	rs200671071	C	A	FBXO2	ENST00000354287	missense
1	11709892	rs114834790	C	A	FBXO2	ENST00000354287	missense
1	11710060	rs61731861	T	C	FBXO2	ENST00000354287	missense
1	11710091	rs144918778	G	A	FBXO2	ENST00000354287	synonymous
1	11710109	rs201342870	G	A	FBXO2	ENST00000354287	synonymous
1	11710561	rs9614	T	G	FBXO2	ENST00000354287	missense
1	11710616	rs145470928	C	T	FBXO2	ENST00000354287	missense
1	11716016	rs183109009	G	A	FBXO44	ENST00000376768	missense
1	11716066	rs145432128	T	C	FBXO44	ENST00000376768	synonymous
1	11716067	rs150648343	G	A	FBXO44	ENST00000376768	missense
1	11716115	rs201713280	C	T	FBXO44	ENST00000376768	missense
1	11716120	rs201157734	C	G	FBXO44	ENST00000376768	missense
1	11718419	rs200238240	C	G	FBXO44	ENST00000376768	missense
1	11718597	rs201678753	C	T	FBXO44	ENST00000376768	missense
1	11718671	rs144418573	C	A	FBXO44	ENST00000376768	synonymous
1	11718796	rs200887520	C	T	FBXO44	ENST00000376768	missense
1	11718797	rs142346784	G	A	FBXO44	ENST00000376768	missense
1	11718843	rs202154565	T	G	FBXO44	ENST00000376768	missense
1	11718859	rs150816569	C	T	FBXO44	ENST00000376768	missense
1	11718891	rs201438913	C	T	FBXO44	ENST00000376768	missense
1	11721213	rs150758549	G	A	FBXO44	ENST00000376768	missense
1	11721217	rs199617492	G	A	FBXO44	ENST00000376768	missense
1	11721242	rs201278370	A	C	FBXO44	ENST00000376768	missense
1	11721270	rs200925171	C	T	FBXO44	ENST00000376768	missense
1	11721271	rs199859446	G	A	FBXO44	ENST00000376768	missense
1	11721279	rs201529160	C	T	FBXO44	ENST00000376768	missense
1	11721315	rs200874938	G	A	FBXO44	ENST00000376768	missense
1	11721320	rs146135478	C	T	FBXO44	ENST00000376768	missense
1	11721321	rs12057383	G	A	FBXO44	ENST00000376768	missense
1	11721324	rs201227423	G	A	FBXO44	ENST00000376768	missense
1	11728742	rs189560074	C	T	FBXO6	ENST00000376753	synonymous
1	11728793	rs144734810	G	T	FBXO6	ENST00000376753	synonymous
1	11728828	rs141311977	G	A	FBXO6	ENST00000376753	missense
1	11728894	rs3125818	G	A	FBXO6	ENST00000376753	missense
1	11728920	rs138673974	G	C	FBXO6	ENST00000376753	missense
1	11728934	rs150942470	C	T	FBXO6	ENST00000376753	synonymous
1	11728952	rs7514198	C	T	FBXO6	ENST00000376753	synonymous
1	11728991	rs200173582	G	A	FBXO6	ENST00000376753	synonymous
1	11731357	rs139026887	T	C	FBXO6	ENST00000376753	synonymous
1	11731365	rs114311540	G	A	FBXO6	ENST00000376753	missense
1	11731990	rs199605573	G	A	FBXO6	ENST00000376753	missense
1	11732033	rs193145305	G	C	FBXO6	ENST00000376753	missense
1	11732050	rs185676608	C	T	FBXO6	ENST00000376753	missense
1	11732060	rs144511138	G	A	FBXO6	ENST00000376753	synonymous
1	11732076	rs148402539	G	A	FBXO6	ENST00000376753	missense
1	11733339	rs201372174	C	T	FBXO6	ENST00000376753	missense
1	11733379	rs150995826	G	A	FBXO6	ENST00000376753	synonymous
1	11733403	rs199862102	C	T	FBXO6	ENST00000376753	synonymous
1	11733425	rs2294639	C	A	FBXO6	ENST00000376753	missense
1	11733426	rs28924122	C	G	FBXO6	ENST00000376753	missense
1	11733445	rs114054480	G	A	FBXO6	ENST00000376753	synonymous
1	11733674	rs200404251	C	T	FBXO6	ENST00000376753	synonymous
1	11733801	rs28924121	C	A	FBXO6	ENST00000376753	missense
1	11733846	rs148957324	C	A	FBXO6	ENST00000376753	missense
1	11733885	rs200333801	C	T	FBXO6	ENST00000376753	missense
1	11733894	rs140436527	G	A	FBXO6	ENST00000376753	missense
1	11733905	rs149211049	C	T	FBXO6	ENST00000376753	synonymous
1	16577192	rs201046928	G	A	FBXO42	ENST00000375592	synonymous
1	16577336	rs200284191	T	C	FBXO42	ENST00000375592	synonymous
1	16577377	rs149283009	C	T	FBXO42	ENST00000375592	missense
1	16577405	rs151089732	A	G	FBXO42	ENST00000375592	synonymous
1	16577510	rs199564466	G	A	FBXO42	ENST00000375592	synonymous
1	16577794	rs35196193	C	T	FBXO42	ENST00000375592	missense
1	16577805	rs144331701	T	C	FBXO42	ENST00000375592	missense
1	16577908	rs12069239	G	C	FBXO42	ENST00000375592	missense
1	16577948	rs61731119	G	A	FBXO42	ENST00000375592	synonymous
1	16578017	rs148759078	G	A	FBXO42	ENST00000375592	synonymous
1	16578115	rs193223563	G	C	FBXO42	ENST00000375592	missense
1	16578134	rs61731120	T	C	FBXO42	ENST00000375592	synonymous
1	16578151	rs201669789	G	A	FBXO42	ENST00000375592	missense
1	16578197	rs184407581	A	G	FBXO42	ENST00000375592	synonymous
1	16578828	rs200591476	A	G	FBXO42	ENST00000375592	synonymous
1	16580136	rs200092981	T	C	FBXO42	ENST00000375592	synonymous
1	16582293	rs201245585	T	C	FBXO42	ENST00000375592	missense
1	16632302	rs200961361	C	G	FBXO42	ENST00000375592	synonymous
1	16632395	rs200336883	A	G	FBXO42	ENST00000375592	synonymous
1	16641797	rs61753288	C	T	FBXO42	ENST00000375592	synonymous
1	16641851	rs145436337	C	G	FBXO42	ENST00000375592	synonymous
1	16641872	rs80319718	A	G	FBXO42	ENST00000375592	synonymous
1	16641882	rs140391145	C	T	FBXO42	ENST00000375592	missense
1	16641899	rs2273311	C	T	FBXO42	ENST00000375592	synonymous
1	224301853	rs143831581	C	A	FBXO28	ENST00000366862	synonymous
1	224301865	rs200241880	G	A	FBXO28	ENST00000366862	missense
1	224301922	rs199693184	C	A	FBXO28	ENST00000366862	synonymous
1	224301936	rs193093066	G	A	FBXO28	ENST00000366862	synonymous
1	224302047	rs73124414	C	T	FBXO28	ENST00000366862	synonymous
1	224341036	rs149442137	C	T	FBXO28	ENST00000366862	missense
1	224345067	rs189250147	T	C	FBXO28	ENST00000366862	missense
1	224345109	rs115866173	T	G	FBXO28	ENST00000366862	synonymous
2	48040446	rs187394494	A	G	FBXO11	ENST00000403359	synonymous
2	48046119	rs185472550	T	C	FBXO11	ENST00000403359	synonymous
2	48046170	rs200648317	G	A	FBXO11	ENST00000403359	synonymous
2	48050320	rs35935360	T	C	FBXO11	ENST00000403359	synonymous
2	48050335	rs182024679	A	G	FBXO11	ENST00000403359	synonymous
2	48066561	rs200557553	A	G	FBXO11	ENST00000403359	missense
2	48066602	rs139756043	C	T	FBXO11	ENST00000403359	missense
2	48066610	rs200156197	A	G	FBXO11	ENST00000403359	synonymous
2	48066624	rs17036993	T	A	FBXO11	ENST00000403359	missense
2	68691398	rs76149797	C	A	FBXO48	ENST00000377957	missense
2	68691473	rs146033276	A	C	FBXO48	ENST00000377957	missense
2	68692095	rs148436824	T	C	FBXO48	ENST00000377957	synonymous
2	73486329	rs149178635	C	T	FBXO41	ENST00000295133	missense
2	73486354	rs145166005	G	T	FBXO41	ENST00000295133	missense
2	73487548	rs183451969	G	A	FBXO41	ENST00000295133	synonymous
2	73487635	rs148018926	G	A	FBXO41	ENST00000295133	synonymous
2	73490412	rs34363861	A	G	FBXO41	ENST00000295133	synonymous
2	73490811	rs185469051	C	T	FBXO41	ENST00000295133	synonymous
2	73491108	rs180788657	C	T	FBXO41	ENST00000295133	missense
2	73491468	rs142820235	C	T	FBXO41	ENST00000295133	missense
2	73491514	rs61735876	C	T	FBXO41	ENST00000295133	synonymous
2	73491614	rs187317553	C	T	FBXO41	ENST00000295133	missense
2	73491644	rs61733550	C	T	FBXO41	ENST00000295133	missense
2	73492463	rs188487265	G	A	FBXO41	ENST00000295133	missense
2	73492614	rs526106	A	T	FBXO41	ENST00000295133	missense
2	73492758	rs143726968	G	A	FBXO41	ENST00000295133	missense
2	73495901	rs185183839	G	A	FBXO41	ENST00000295133	synonymous
2	73496268	rs151107579	G	C	FBXO41	ENST00000295133	missense
2	73496300	rs140730172	C	A	FBXO41	ENST00000295133	synonymous
2	230787232	rs200357690	G	A	FBXO36	ENST00000283946	missense
2	230787254	rs202219810	C	T	FBXO36	ENST00000283946	missense
2	230787294	rs183069679	A	G	FBXO36	ENST00000283946	missense
2	230841011	rs61753284	C	T	FBXO36	ENST00000283946	missense
2	230841032	rs187530910	C	T	FBXO36	ENST00000283946	missense
2	230841056	rs200544029	C	T	FBXO36	ENST00000283946	missense
2	230861478	rs201098656	T	G	FBXO36	ENST00000283946	missense
2	230861519	rs1035834	G	T	FBXO36	ENST00000283946	missense
2	230861547	rs140479647	C	T	FBXO36	ENST00000283946	missense
2	230861614	rs140140630	G	A	FBXO36	ENST00000283946	missense
2	230875453	rs146451867	G	A	FBXO36	ENST00000283946	synonymous
3	33406125	rs17192791	G	T	FBXL2	ENST00000484457	synonymous
3	33406137	rs147163771	C	A	FBXL2	ENST00000484457	synonymous
3	33406140	rs200945610	G	A	FBXL2	ENST00000484457	synonymous
3	33414815	rs199990568	G	A	FBXL2	ENST00000484457	synonymous
3	33415181	rs147868956	G	C	FBXL2	ENST00000484457	synonymous
3	33416780	rs182807158	C	T	FBXL2	ENST00000484457	missense
3	33416788	rs187890901	G	A	FBXL2	ENST00000484457	synonymous
3	33418791	rs150743589	A	G	FBXL2	ENST00000484457	missense
3	33420227	rs184294627	A	G	FBXL2	ENST00000484457	synonymous
3	33425620	rs114432817	A	G	FBXL2	ENST00000484457	missense
3	33425642	rs140877703	C	T	FBXL2	ENST00000484457	synonymous
3	48414274	rs17080138	C	T	FBXW12	ENST00000296438	missense
3	48414293	rs139844009	A	G	FBXW12	ENST00000296438	synonymous
3	48414317	rs142081483	C	T	FBXW12	ENST00000296438	synonymous
3	48415128	rs184421417	A	G	FBXW12	ENST00000296438	synonymous
3	48415154	rs140137187	C	G	FBXW12	ENST00000296438	missense
3	48416853	rs148596796	C	T	FBXW12	ENST00000296438	missense
3	48416919	rs72923500	G	A	FBXW12	ENST00000296438	missense
3	48419812	rs149271194	C	T	FBXW12	ENST00000296438	synonymous
3	48419897	rs6442117	C	T	FBXW12	ENST00000296438	missense
3	48419898	rs79525977	G	A	FBXW12	ENST00000296438	missense
3	48419933	rs184883163	A	G	FBXW12	ENST00000296438	missense
3	48419952	rs200192679	T	C	FBXW12	ENST00000296438	missense
3	48419957	rs112908035	A	G	FBXW12	ENST00000296438	missense
3	48419974	rs202200186	T	C	FBXW12	ENST00000296438	synonymous
3	48420987	rs77256337	A	G	FBXW12	ENST00000296438	missense
3	48420996	rs189337881	C	T	FBXW12	ENST00000296438	missense
3	48422235	rs6784322	T	A	FBXW12	ENST00000296438	missense
3	48422259	rs200255206	A	G	FBXW12	ENST00000296438	missense
3	48422294	rs199674621	G	A	FBXW12	ENST00000296438	missense
3	48423197	rs182301974	G	A	FBXW12	ENST00000296438	synonymous
3	48436092	rs201317090	A	G	FBXW12	ENST00000296438	missense
3	121340290	rs200897227	G	A	FBXO40	ENST00000338040	missense
3	121340299	rs141957650	C	T	FBXO40	ENST00000338040	missense
3	121340365	rs146315916	A	G	FBXO40	ENST00000338040	missense
3	121340425	rs187581198	A	C	FBXO40	ENST00000338040	missense
3	121340468	rs199527961	G	A	FBXO40	ENST00000338040	synonymous
3	121340477	rs139609092	C	T	FBXO40	ENST00000338040	synonymous
3	121340480	rs201758749	C	T	FBXO40	ENST00000338040	synonymous
3	121340509	rs78367832	G	A	FBXO40	ENST00000338040	missense
3	121340536	rs4676684	T	C	FBXO40	ENST00000338040	missense
3	121340550	rs148128733	G	A	FBXO40	ENST00000338040	missense
3	121340643	rs34751480	G	A	FBXO40	ENST00000338040	missense
3	121340748	rs200154550	C	T	FBXO40	ENST00000338040	missense
3	121340812	rs201761738	G	A	FBXO40	ENST00000338040	missense
3	121340955	rs148776238	G	A	FBXO40	ENST00000338040	missense
3	121340984	rs191688932	G	A	FBXO40	ENST00000338040	synonymous
3	121341019	rs142436040	A	T	FBXO40	ENST00000338040	missense
3	121341044	rs147957871	C	T	FBXO40	ENST00000338040	synonymous
3	121341109	rs200968444	T	A	FBXO40	ENST00000338040	missense
3	121341383	rs34740909	T	C	FBXO40	ENST00000338040	synonymous
3	121341467	rs149191160	G	C	FBXO40	ENST00000338040	missense
3	121341475	rs79455541	T	C	FBXO40	ENST00000338040	missense
3	121341571	rs201421773	A	C	FBXO40	ENST00000338040	missense
3	121341600	rs200497241	A	G	FBXO40	ENST00000338040	missense
3	121341788	rs184189985	T	C	FBXO40	ENST00000338040	synonymous
3	121341816	rs139593536	G	A	FBXO40	ENST00000338040	missense
3	121341826	rs149716243	G	A	FBXO40	ENST00000338040	missense
3	121341930	rs141908054	G	C	FBXO40	ENST00000338040	missense
3	121341938	rs199792633	C	T	FBXO40	ENST00000338040	synonymous
3	121342051	rs184673980	G	C	FBXO40	ENST00000338040	missense
3	121342056	rs145018488	G	A	FBXO40	ENST00000338040	missense
3	121342057	rs34348750	C	G	FBXO40	ENST00000338040	missense
3	121342141	rs200687176	A	G	FBXO40	ENST00000338040	missense
3	121345562	rs61753287	C	T	FBXO40	ENST00000338040	synonymous
3	121345660	rs147521206	C	T	FBXO40	ENST00000338040	missense
3	121345694	rs34299530	G	A	FBXO40	ENST00000338040	synonymous
3	121345701	rs146248987	C	T	FBXO40	ENST00000338040	missense
3	121345702	rs145693847	G	A	FBXO40	ENST00000338040	missense
3	121345734	rs147555575	C	T	FBXO40	ENST00000338040	missense
3	196295996	rs181391937	G	A	FBXO45	ENST00000311630	synonymous
3	196296116	rs77421535	G	C	FBXO45	ENST00000311630	synonymous
3	196296146	rs184175618	G	C	FBXO45	ENST00000311630	synonymous
4	15627380	rs144957766	C	T	FBXL5	ENST00000341285	missense
4	15627395	rs190168849	A	T	FBXL5	ENST00000341285	missense
4	15627435	rs77675463	C	T	FBXL5	ENST00000341285	synonymous
4	15627462	rs149500692	T	C	FBXL5	ENST00000341285	synonymous
4	15628518	rs182334026	T	C	FBXL5	ENST00000341285	missense
4	15628531	rs199959677	A	G	FBXL5	ENST00000341285	synonymous
4	15629571	rs116808113	T	C	FBXL5	ENST00000341285	synonymous
4	15629643	rs34792289	C	T	FBXL5	ENST00000341285	synonymous
4	15632319	rs190121273	A	G	FBXL5	ENST00000341285	missense
4	15632394	rs201917808	C	T	FBXL5	ENST00000341285	missense
4	15638275	rs201092417	G	C	FBXL5	ENST00000341285	missense
4	15640168	rs3182730	C	T	FBXL5	ENST00000341285	synonymous
4	15642417	rs147611465	T	C	FBXL5	ENST00000341285	synonymous
4	15646206	rs200271958	T	C	FBXL5	ENST00000341285	synonymous
4	15646227	rs201811302	T	A	FBXL5	ENST00000341285	missense
4	15656881	rs200927708	G	A	FBXL5	ENST00000341285	synonymous
4	15656897	NA	G	A	FBXL5	ENST00000341285	missense
4	153244171	rs201270631	T	G	FBXW7	ENST00000281708	synonymous
4	153247278	rs147462419	T	C	FBXW7	ENST00000281708	synonymous
4	153249443	rs199532943	C	T	FBXW7	ENST00000281708	synonymous
4	153253829	rs150506693	G	T	FBXW7	ENST00000281708	missense
4	153259017	rs34026470	T	C	FBXW7	ENST00000281708	synonymous
4	153268140	rs185892035	C	T	FBXW7	ENST00000281708	missense
4	153268198	rs189772026	C	T	FBXW7	ENST00000281708	missense
4	153271203	rs201015633	T	G	FBXW7	ENST00000281708	missense
4	153332477	rs147025249	G	A	FBXW7	ENST00000281708	missense
4	153332496	rs138477494	C	T	FBXW7	ENST00000281708	missense
4	153332545	rs61748169	A	G	FBXW7	ENST00000281708	synonymous
4	153332559	rs6842544	T	C	FBXW7	ENST00000281708	missense
4	153332708	rs138203389	C	T	FBXW7	ENST00000281708	missense
4	153332809	rs143775134	C	T	FBXW7	ENST00000281708	synonymous
4	153332852	rs199629238	C	T	FBXW7	ENST00000281708	missense
4	153332854	rs192773704	A	G	FBXW7	ENST00000281708	synonymous
4	153332898	rs115679616	T	C	FBXW7	ENST00000281708	missense
4	175158641	rs77119323	G	A	FBXO8	ENST00000393674	synonymous
4	175160238	rs146382864	G	A	FBXO8	ENST00000393674	missense
4	175162334	rs182351306	A	T	FBXO8	ENST00000393674	missense
4	175180938	rs61748174	T	C	FBXO8	ENST00000393674	missense
4	175180946	rs17854001	G	C	FBXO8	ENST00000393674	synonymous
4	175184131	rs141915996	A	C	FBXO8	ENST00000393674	missense
4	175184199	rs150094030	T	C	FBXO8	ENST00000393674	synonymous
5	15928163	rs76854341	C	T	FBXL7	ENST00000504595	missense
5	15928420	rs35368404	C	T	FBXL7	ENST00000504595	synonymous
5	15928459	rs191291497	C	T	FBXL7	ENST00000504595	synonymous
5	15936569	rs148473239	A	G	FBXL7	ENST00000504595	synonymous
5	15936592	rs189208873	G	A	FBXL7	ENST00000504595	missense
5	15936783	rs181058257	T	C	FBXL7	ENST00000504595	missense
5	15936806	rs185069587	G	A	FBXL7	ENST00000504595	synonymous
5	15936995	rs142704418	C	T	FBXL7	ENST00000504595	synonymous
5	15937010	rs61748187	C	T	FBXL7	ENST00000504595	synonymous
5	36152927	rs201458229	G	A	SKP2	ENST00000274255	synonymous
5	36153044	rs143779921	C	T	SKP2	ENST00000274255	synonymous
5	36163769	rs199638969	G	A	SKP2	ENST00000274255	synonymous
5	36166675	rs192207146	G	A	SKP2	ENST00000274255	synonymous
5	36170455	rs142374565	A	T	SKP2	ENST00000274255	synonymous
5	36170512	rs148259937	T	C	SKP2	ENST00000274255	synonymous
5	36170513	rs201242885	G	A	SKP2	ENST00000274255	missense
5	36171753	rs144572232	T	C	SKP2	ENST00000274255	synonymous
5	36171756	rs139756076	A	G	SKP2	ENST00000274255	synonymous
5	36171780	rs61755301	A	G	SKP2	ENST00000274255	synonymous
5	36181950	rs200260153	A	G	SKP2	ENST00000274255	synonymous
5	36182077	rs199781457	C	G	SKP2	ENST00000274255	missense
5	41925435	rs2231917	C	G	FBXO4	ENST00000281623	missense
5	41927129	rs147111164	A	T	FBXO4	ENST00000281623	synonymous
5	41927278	rs202211803	T	C	FBXO4	ENST00000281623	missense
5	41929895	rs144096644	G	A	FBXO4	ENST00000281623	synonymous
5	41929915	rs144440845	T	C	FBXO4	ENST00000281623	missense
5	41929949	rs201679828	T	G	FBXO4	ENST00000281623	synonymous
5	41934110	rs141675593	T	C	FBXO4	ENST00000281623	missense
5	41934301	rs201093238	T	C	FBXO4	ENST00000281623	synonymous
5	41939607	rs61748219	G	A	FBXO4	ENST00000281623	synonymous
5	41941350	rs149145775	T	G	FBXO4	ENST00000281623	missense
5	107197502	rs34990078	G	A	FBXL17	ENST00000542267	synonymous
5	107521946	rs138470526	T	C	FBXL17	ENST00000542267	synonymous
5	107559845	rs141165823	T	C	FBXL17	ENST00000542267	missense
5	107559915	rs112049764	T	C	FBXL17	ENST00000542267	synonymous
5	107703616	rs61734351	G	A	FBXL17	ENST00000542267	synonymous
5	107703636	rs188265926	G	A	FBXL17	ENST00000542267	synonymous
5	107716481	rs181640820	G	A	FBXL17	ENST00000542267	synonymous
5	107717246	rs186842274	C	T	FBXL17	ENST00000542267	synonymous
5	107717293	rs115841740	G	A	FBXL17	ENST00000542267	missense
5	147774408	rs141470888	A	G	FBXO38	ENST00000340253	synonymous
5	147774426	rs77480566	T	C	FBXO38	ENST00000340253	synonymous
5	147778631	rs74863106	A	G	FBXO38	ENST00000340253	synonymous
5	147781588	rs200116087	A	G	FBXO38	ENST00000340253	synonymous
5	147784357	rs144011381	A	G	FBXO38	ENST00000340253	synonymous
5	147784366	rs199969692	C	T	FBXO38	ENST00000340253	synonymous
5	147788749	rs142117467	C	A	FBXO38	ENST00000340253	missense
5	147793773	rs199972552	A	G	FBXO38	ENST00000340253	missense
5	147793804	rs200134475	C	G	FBXO38	ENST00000340253	missense
5	147796676	rs182585967	C	T	FBXO38	ENST00000340253	synonymous
5	147796677	rs187292361	G	A	FBXO38	ENST00000340253	missense
5	147796689	rs191831422	C	T	FBXO38	ENST00000340253	missense
5	147796693	rs183680532	A	G	FBXO38	ENST00000340253	missense
5	147805120	rs10043775	T	C	FBXO38	ENST00000340253	missense
5	147805260	rs142402947	G	A	FBXO38	ENST00000340253	synonymous
5	147806815	rs140204686	A	G	FBXO38	ENST00000340253	missense
5	147806981	rs200963462	C	T	FBXO38	ENST00000340253	synonymous
5	147807057	rs140445029	G	A	FBXO38	ENST00000340253	missense
5	147807083	rs201175127	A	G	FBXO38	ENST00000340253	synonymous
5	147807198	rs116266000	C	T	FBXO38	ENST00000340253	missense
5	147807397	rs200535006	G	A	FBXO38	ENST00000340253	missense
5	147807418	rs200692647	G	A	FBXO38	ENST00000340253	missense
5	147807426	rs138241889	G	A	FBXO38	ENST00000340253	missense
5	147813008	rs183483408	G	A	FBXO38	ENST00000340253	missense
5	147813009	rs200856576	T	C	FBXO38	ENST00000340253	synonymous
5	147813013	rs11949133	G	A	FBXO38	ENST00000340253	missense
5	147813069	rs142105545	C	T	FBXO38	ENST00000340253	synonymous
5	147813084	rs201169649	G	A	FBXO38	ENST00000340253	synonymous
5	147818022	rs144172824	C	T	FBXO38	ENST00000340253	synonymous
5	171295669	rs61739670	G	C	FBXW11	ENST00000265094	synonymous
5	171297847	rs149858272	T	C	FBXW11	ENST00000265094	synonymous
5	171299917	rs199652940	C	T	FBXW11	ENST00000265094	synonymous
5	171303319	rs61749649	G	A	FBXW11	ENST00000265094	synonymous
5	171303472	rs146880247	G	A	FBXW11	ENST00000265094	synonymous
5	171303477	rs10052973	A	G	FBXW11	ENST00000265094	synonymous
5	171305038	rs10475991	A	G	FBXW11	ENST00000265094	synonymous
5	171305110	rs140173467	T	C	FBXW11	ENST00000265094	synonymous
5	171326960	rs201379880	C	A	FBXW11	ENST00000265094	missense
5	171326989	rs200238947	A	C	FBXW11	ENST00000265094	synonymous
5	171337746	rs187253625	T	C	FBXW11	ENST00000265094	missense
5	171337747	rs202202238	T	C	FBXW11	ENST00000265094	missense
6	52935877	rs149719732	A	C	FBXO9	ENST00000244426	missense
6	52957276	rs76942839	T	G	FBXO9	ENST00000244426	missense
6	52958739	rs182085721	C	A	FBXO9	ENST00000244426	missense
6	52960325	rs138182216	T	C	FBXO9	ENST00000244426	synonymous
6	52960462	rs185129258	A	G	FBXO9	ENST00000244426	missense
6	99322269	rs115816653	C	A	FBXL4	ENST00000369244	missense
6	99323294	rs183776114	A	G	FBXL4	ENST00000369244	synonymous
6	99323424	rs11537982	C	T	FBXL4	ENST00000369244	synonymous
6	99323548	rs200372976	C	T	FBXL4	ENST00000369244	missense
6	99347310	rs200747725	C	T	FBXL4	ENST00000369244	missense
6	99353336	rs199540184	T	C	FBXL4	ENST00000369244	missense
6	99353368	rs186727069	A	G	FBXL4	ENST00000369244	missense
6	99353427	rs61744041	T	C	FBXL4	ENST00000369244	synonymous
6	99353482	rs115004708	T	C	FBXL4	ENST00000369244	missense
6	99365371	rs143154211	A	G	FBXL4	ENST00000369244	missense
6	99365440	rs200734083	A	C	FBXL4	ENST00000369244	missense
6	99365567	rs150748757	T	C	FBXL4	ENST00000369244	missense
6	99365571	rs191658390	T	C	FBXL4	ENST00000369244	synonymous
6	99365581	rs201858974	C	G	FBXL4	ENST00000369244	missense
6	99365582	rs201149065	A	G	FBXL4	ENST00000369244	missense
6	99374397	rs114916821	A	G	FBXL4	ENST00000369244	synonymous
6	99374400	rs1011676	G	A	FBXL4	ENST00000369244	synonymous
6	99374436	rs17058965	T	C	FBXL4	ENST00000369244	synonymous
6	99374530	rs189230796	A	C	FBXL4	ENST00000369244	missense
6	99374760	rs34316889	A	T	FBXL4	ENST00000369244	missense
6	99374800	rs147696366	C	T	FBXL4	ENST00000369244	missense
6	139134423	rs79219465	C	A	ECT2L	ENST00000423192	missense
6	139135660	rs116280088	T	C	ECT2L	ENST00000423192	synonymous
6	139135694	rs182121766	G	A	ECT2L	ENST00000423192	missense
6	139135706	rs146769748	G	A	ECT2L	ENST00000423192	missense
6	139135719	rs79876201	G	A	ECT2L	ENST00000423192	missense
6	139159497	rs150345992	A	G	ECT2L	ENST00000423192	missense
6	139159533	rs183610834	T	G	ECT2L	ENST00000423192	missense
6	139159581	rs116211453	C	T	ECT2L	ENST00000423192	missense
6	139164139	rs181857808	C	T	ECT2L	ENST00000423192	synonymous
6	139164181	rs55646272	T	C	ECT2L	ENST00000423192	synonymous
6	139164200	rs184795504	C	T	ECT2L	ENST00000423192	missense
6	139164210	rs76700722	T	C	ECT2L	ENST00000423192	missense
6	139164298	rs189387349	G	A	ECT2L	ENST00000423192	synonymous
6	139164339	rs180744638	G	T	ECT2L	ENST00000423192	missense
6	139164347	rs186181182	G	A	ECT2L	ENST00000423192	missense
6	139165602	rs75478555	G	A	ECT2L	ENST00000423192	missense
6	139165673	rs117563305	G	A	ECT2L	ENST00000423192	synonymous
6	139165695	rs199728092	T	C	ECT2L	ENST00000423192	missense
6	139165717	rs201412215	G	A	ECT2L	ENST00000423192	missense
6	139167710	rs199899311	T	C	ECT2L	ENST00000423192	synonymous
6	139167750	rs142505459	A	G	ECT2L	ENST00000423192	missense
6	139170412	rs75962473	A	G	ECT2L	ENST00000423192	missense
6	139170413	rs201084173	T	A	ECT2L	ENST00000423192	missense
6	139170460	rs116595351	G	A	ECT2L	ENST00000423192	missense
6	139170461	rs138572067	T	C	ECT2L	ENST00000423192	missense
6	139170526	rs76241582	G	A	ECT2L	ENST00000423192	missense
6	139170553	rs73557274	G	A	ECT2L	ENST00000423192	missense
6	139175164	rs184996835	C	T	ECT2L	ENST00000423192	synonymous
6	139175228	rs139396585	A	T	ECT2L	ENST00000423192	missense
6	139175238	rs149517821	C	A	ECT2L	ENST00000423192	missense
6	139175272	rs201910297	C	T	ECT2L	ENST00000423192	synonymous
6	139183810	rs200520042	G	A	ECT2L	ENST00000423192	synonymous
6	139183818	rs181427570	C	T	ECT2L	ENST00000423192	missense
6	139186159	rs79294486	T	G	ECT2L	ENST00000423192	missense
6	139186286	rs182703053	T	C	ECT2L	ENST00000423192	missense
6	139197609	rs1529151	G	A	ECT2L	ENST00000423192	missense
6	139202109	rs188692292	A	T	ECT2L	ENST00000423192	missense
6	139202127	rs200519034	C	T	ECT2L	ENST00000423192	missense
6	139202137	rs138935097	T	C	ECT2L	ENST00000423192	missense
6	139202171	rs199632951	C	T	ECT2L	ENST00000423192	synonymous
6	139202172	rs117411218	G	A	ECT2L	ENST00000423192	missense
6	139202208	rs11968285	G	A	ECT2L	ENST00000423192	missense
6	139202226	rs190995561	T	C	ECT2L	ENST00000423192	synonymous
6	139202285	rs73559413	T	C	ECT2L	ENST00000423192	synonymous
6	139203918	rs114337506	G	A	ECT2L	ENST00000423192	synonymous
6	139203932	rs189105250	C	T	ECT2L	ENST00000423192	missense
6	139206674	rs182370964	T	C	ECT2L	ENST00000423192	missense
6	139206697	rs200137382	A	G	ECT2L	ENST00000423192	missense
6	139206839	rs200152435	C	T	ECT2L	ENST00000423192	missense
6	139206871	rs192685430	C	T	ECT2L	ENST00000423192	synonymous
6	139206872	rs79865247	G	A	ECT2L	ENST00000423192	missense
6	139206888	rs199701983	C	T	ECT2L	ENST00000423192	missense
6	139206899	rs144150484	C	T	ECT2L	ENST00000423192	missense
6	139206937	rs17067993	A	G	ECT2L	ENST00000423192	synonymous
6	139208020	rs151070323	T	A	ECT2L	ENST00000423192	missense
6	139222112	rs73559469	C	T	ECT2L	ENST00000423192	synonymous
6	139222224	rs200833857	C	T	ECT2L	ENST00000423192	missense
6	139223733	rs181439920	G	A	ECT2L	ENST00000423192	missense
6	146121359	rs192362035	G	A	FBXO30	ENST00000237281	synonymous
6	146125535	rs35477513	T	C	FBXO30	ENST00000237281	synonymous
6	146125577	rs149457605	G	A	FBXO30	ENST00000237281	synonymous
6	146125634	rs145948993	G	C	FBXO30	ENST00000237281	synonymous
6	146125793	rs3811102	A	T	FBXO30	ENST00000237281	missense
6	146125915	rs191195282	T	C	FBXO30	ENST00000237281	missense
6	146126005	rs138471231	G	A	FBXO30	ENST00000237281	missense
6	146126163	rs150645956	G	A	FBXO30	ENST00000237281	missense
6	146126310	rs200343922	A	C	FBXO30	ENST00000237281	missense
6	146126397	rs17075385	G	C	FBXO30	ENST00000237281	missense
6	146126419	rs9373475	C	T	FBXO30	ENST00000237281	missense
6	146126514	rs143078736	G	A	FBXO30	ENST00000237281	missense
6	146126554	rs3811103	A	G	FBXO30	ENST00000237281	missense
6	146126580	rs148771547	G	A	FBXO30	ENST00000237281	missense
6	146126606	rs41285849	T	C	FBXO30	ENST00000237281	synonymous
6	146126643	rs150848751	T	A	FBXO30	ENST00000237281	missense							s
6	146126733	rs201654330	A	G	FBXO30	ENST00000237281	missense
6	146126735	rs201482037	T	C	FBXO30	ENST00000237281	synonymous
6	146126984	rs187731447	A	G	FBXO30	ENST00000237281	synonymous
6	146127005	rs192282746	A	G	FBXO30	ENST00000237281	synonymous
6	146127029	rs6914746	T	C	FBXO30	ENST00000237281	synonymous
6	146127116	rs200896093	C	A	FBXO30	ENST00000237281	missense
6	146127200	rs185090370	G	A	FBXO30	ENST00000237281	synonymous
6	146127202	rs189609310	C	T	FBXO30	ENST00000237281	missense
6	146127203	rs35772646	A	G	FBXO30	ENST00000237281	synonymous
6	146127231	rs139321278	C	T	FBXO30	ENST00000237281	missense
6	146127351	rs145341657	T	C	FBXO30	ENST00000237281	missense
6	146127406	rs34421515	C	A	FBXO30	ENST00000237281	missense
6	153292418	NA	C	T	FBXO5	ENST00000229758	synonymous
6	153293436	rs200130410	T	C	FBXO5	ENST00000229758	missense
6	153296052	rs148657499	C	A	FBXO5	ENST00000229758	missense
6	153296065	rs201171632	T	C	FBXO5	ENST00000229758	synonymous
6	153296210	rs200141737	C	T	FBXO5	ENST00000229758	missense
6	153296315	rs187293264	C	A	FBXO5	ENST00000229758	missense
6	153296370	rs7763565	G	A	FBXO5	ENST00000229758	missense
6	153296472	rs41302051	T	C	FBXO5	ENST00000229758	missense
6	153296479	rs17083348	A	T	FBXO5	ENST00000229758	synonymous
6	153296541	rs2073260	G	C	FBXO5	ENST00000229758	missense
6	153296753	rs41302049	C	A	FBXO5	ENST00000229758	missense
6	153304040	rs188203987	C	G	FBXO5	ENST00000229758	missense
7	5529513	rs149457829	T	C	FBXL18	ENST00000453700	synonymous
7	5529537	rs186764300	C	T	FBXL18	ENST00000453700	synonymous
7	5529554	rs143917669	C	A	FBXL18	ENST00000453700	missense
7	5529677	rs148642174	C	T	FBXL18	ENST00000453700	missense
7	5529758	rs28566736	G	A	FBXL18	ENST00000453700	missense
7	5529775	rs191668941	G	A	FBXL18	ENST00000453700	missense
7	5529790	rs143962727	T	A	FBXL18	ENST00000453700	missense
7	5530899	rs193102724	C	T	FBXL18	ENST00000453700	missense
7	5530954	rs11975313	G	A	FBXL18	ENST00000453700	synonymous
7	5530987	rs200944793	G	A	FBXL18	ENST00000453700	synonymous
7	5540193	rs75092263	G	A	FBXL18	ENST00000453700	synonymous
7	5540244	rs33941092	A	C	FBXL18	ENST00000453700	missense
7	5540245	rs74478333	T	C	FBXL18	ENST00000453700	missense
7	5540380	rs199936573	C	T	FBXL18	ENST00000453700	missense
7	5540517	rs201998941	G	A	FBXL18	ENST00000453700	synonymous
7	5540545	rs201234577	A	C	FBXL18	ENST00000453700	missense
7	5540550	rs60495385	C	T	FBXL18	ENST00000453700	synonymous
7	5540769	rs6953642	A	C	FBXL18	ENST00000453700	synonymous
7	5540949	rs199677220	G	C	FBXL18	ENST00000453700	missense
7	5541009	rs12667381	C	A	FBXL18	ENST00000453700	synonymous
7	5541039	rs148138293	C	T	FBXL18	ENST00000453700	synonymous
7	5541208	rs182776266	C	T	FBXL18	ENST00000453700	missense
7	5541228	rs188036344	C	A	FBXL18	ENST00000453700	synonymous
7	5541657	rs4724704	G	A	FBXL18	ENST00000453700	synonymous
7	5545119	rs34161358	C	T	FBXL18	ENST00000453700	missense
7	5545127	rs145119070	G	A	FBXL18	ENST00000453700	synonymous
7	5545229	rs188825247	A	G	FBXL18	ENST00000453700	synonymous
7	100187349	rs145042937	T	A	FBXO24	ENST00000427939	missense
7	100187629	rs116743424	G	A	FBXO24	ENST00000427939	synonymous
7	100187638	rs115302684	G	T	FBXO24	ENST00000427939	synonymous
7	100187695	rs188195347	G	A	FBXO24	ENST00000427939	synonymous
7	100189294	rs145888227	G	A	FBXO24	ENST00000427939	synonymous
7	100189420	rs144943566	C	T	FBXO24	ENST00000427939	synonymous
7	100189443	rs114620367	A	G	FBXO24	ENST00000427939	missense
7	100189462	rs181289099	C	T	FBXO24	ENST00000427939	synonymous
7	100190636	rs186386778	C	T	FBXO24	ENST00000427939	synonymous
7	100192059	rs114267775	C	T	FBXO24	ENST00000427939	missense
7	100192070	rs144974094	G	A	FBXO24	ENST00000427939	synonymous
7	100192117	rs7801492	G	A	FBXO24	ENST00000427939	missense
7	100192822	rs142588651	G	A	FBXO24	ENST00000427939	synonymous
7	100193281	rs199506981	C	T	FBXO24	ENST00000427939	synonymous
7	100198234	rs73407352	C	T	FBXO24	ENST00000427939	synonymous
7	100198337	rs200813666	G	A	FBXO24	ENST00000427939	missense
7	100198386	rs11768465	C	T	FBXO24	ENST00000427939	missense
7	100198387	rs148604938	G	A	FBXO24	ENST00000427939	synonymous
7	102453912	rs76271897	A	G	FBXL13	ENST00000436908	synonymous
7	102453914	rs114469273	G	A	FBXL13	ENST00000436908	missense
7	102453961	rs200659466	A	G	FBXL13	ENST00000436908	missense
7	102462538	rs77788049	C	A	FBXL13	ENST00000436908	missense
7	102462549	rs79170722	G	A	FBXL13	ENST00000436908	synonymous
7	102462554	rs200088482	C	G	FBXL13	ENST00000436908	missense
7	102462628	rs115315420	A	G	FBXL13	ENST00000436908	missense
7	102462636	rs10279449	T	C	FBXL13	ENST00000436908	synonymous
7	102495248	rs202200569	A	G	FBXL13	ENST00000436908	synonymous
7	102495249	rs17136118	T	C	FBXL13	ENST00000436908	missense
7	102495269	rs201258511	T	C	FBXL13	ENST00000436908	synonymous
7	102495303	rs142262522	A	G	FBXL13	ENST00000436908	missense
7	102517938	rs61732622	G	C	FBXL13	ENST00000436908	synonymous
7	102517946	rs17135873	T	C	FBXL13	ENST00000436908	missense
7	102518795	rs73408209	A	G	FBXL13	ENST00000436908	synonymous
7	102518808	rs114512958	C	A	FBXL13	ENST00000436908	missense
7	102518815	rs115017326	G	A	FBXL13	ENST00000436908	missense
7	102518861	rs181114852	A	C	FBXL13	ENST00000436908	synonymous
7	102518869	rs199732318	G	T	FBXL13	ENST00000436908	missense
7	102523851	rs192327349	T	A	FBXL13	ENST00000436908	missense
7	102524027	rs183648293	T	C	FBXL13	ENST00000436908	missense
7	102524085	rs141575862	A	G	FBXL13	ENST00000436908	synonymous
7	102524110	rs114385222	C	T	FBXL13	ENST00000436908	missense
7	102553545	rs114626804	A	G	FBXL13	ENST00000436908	synonymous
7	102553553	rs78663338	C	G	FBXL13	ENST00000436908	missense
7	102553603	rs17135923	C	G	FBXL13	ENST00000436908	missense
7	102553659	rs74375893	G	A	FBXL13	ENST00000436908	synonymous
7	102566786	rs73408247	C	T	FBXL13	ENST00000436908	synonymous
7	102604030	rs180901632	C	T	FBXL13	ENST00000436908	missense
7	102604037	rs116632009	C	T	FBXL13	ENST00000436908	missense
7	102604045	rs75323828	C	T	FBXL13	ENST00000436908	missense
7	102608479	rs200990715	A	G	FBXL13	ENST00000436908	missense
7	102608511	rs146580098	A	G	FBXL13	ENST00000436908	synonymous
7	102665562	rs115378784	T	C	FBXL13	ENST00000436908	missense
7	102665571	rs79161863	A	G	FBXL13	ENST00000436908	missense
7	102665620	rs61749912	C	G	FBXL13	ENST00000436908	missense
7	102667913	rs201139154	T	G	FBXL13	ENST00000436908	missense
7	102667926	rs115696307	T	C	FBXL13	ENST00000436908	synonymous
7	102667940	NA	G	T	FBXL13	ENST00000436908	synonymous
7	102667960	rs201792678	G	A	FBXL13	ENST00000436908	missense
7	102668001	rs7805950	A	C	FBXL13	ENST00000436908	missense
7	102669844	rs202134266	T	C	FBXL13	ENST00000436908	missense
8	363185	rs17665340	A	G	FBXO25	ENST00000276326	missense
8	363192	rs10090550	G	A	FBXO25	ENST00000276326	missense
8	381344	rs28438773	C	G	FBXO25	ENST00000276326	missense
8	381410	rs141960857	A	G	FBXO25	ENST00000276326	missense
8	385685	rs199702170	G	A	FBXO25	ENST00000276326	missense
8	400034	rs185946180	C	T	FBXO25	ENST00000276326	synonymous
8	401330	rs149790925	C	T	FBXO25	ENST00000276326	synonymous
8	401423	rs200119344	A	G	FBXO25	ENST00000276326	synonymous
8	408384	rs200439461	C	T	FBXO25	ENST00000276326	missense
8	408419	rs140846541	C	A	FBXO25	ENST00000276326	missense
8	417728	rs199572421	T	C	FBXO25	ENST00000276326	synonymous
8	418738	rs201979742	G	A	FBXO25	ENST00000276326	synonymous
8	418760	rs201079759	A	G	FBXO25	ENST00000276326	missense
8	418762	rs200080166	G	A	FBXO25	ENST00000276326	synonymous
8	418768	rs143403369	G	A	FBXO25	ENST00000276326	synonymous
8	28218541	rs146742709	G	A	FBXO16	ENST00000521548	missense
8	28218567	rs200036641	C	T	FBXO16	ENST00000521548	synonymous
8	28218668	rs145515004	G	A	FBXO16	ENST00000521548	synonymous
8	28304740	rs201413261	T	C	FBXO16	ENST00000521548	missense
8	28304767	rs7016831	G	T	FBXO16	ENST00000521548	missense
8	28304769	rs1390963	C	T	FBXO16	ENST00000521548	missense
8	28304779	rs149234031	C	G	FBXO16	ENST00000521548	missense
8	28309856	rs75701777	T	C	FBXO16	ENST00000521548	synonymous
8	28309922	rs149428353	C	T	FBXO16	ENST00000521548	synonymous
8	28314293	rs147700423	G	C	FBXO16	ENST00000521548	missense
8	28314340	rs201411812	C	G	FBXO16	ENST00000521548	synonymous
8	28314378	rs200969599	A	C	FBXO16	ENST00000521548	missense
8	28314441	rs142413324	A	G	FBXO16	ENST00000521548	missense
8	28321153	rs7822086	A	G	FBXO16	ENST00000521548	synonymous
8	28321174	rs7837853	G	A	FBXO16	ENST00000521548	synonymous
8	28321247	rs3735726	C	T	FBXO16	ENST00000521548	missense
8	28321280	rs146500582	C	T	FBXO16	ENST00000521548	missense
8	28331299	rs200845409	A	G	FBXO16	ENST00000521548	missense
8	101146050	rs149809669	G	A	FBXO43	ENST00000428847	missense
8	101146111	rs199508966	A	G	FBXO43	ENST00000428847	synonymous
8	101146221	rs145753799	G	C	FBXO43	ENST00000428847	missense
8	101146410	rs200012963	A	G	FBXO43	ENST00000428847	synonymous
8	101146558	rs77680502	C	T	FBXO43	ENST00000428847	missense
8	101149809	rs201866027	A	C	FBXO43	ENST00000428847	missense
8	101153024	rs1460934	G	A	FBXO43	ENST00000428847	synonymous
8	101153272	rs181085243	G	A	FBXO43	ENST00000428847	missense
8	101153379	rs185926858	A	G	FBXO43	ENST00000428847	missense
8	101153517	rs112728485	G	A	FBXO43	ENST00000428847	missense
8	101153543	rs201946277	G	A	FBXO43	ENST00000428847	synonymous
8	101153590	rs201387820	T	C	FBXO43	ENST00000428847	missense
8	101153963	rs79186505	A	G	FBXO43	ENST00000428847	synonymous
8	101153970	rs191563048	G	A	FBXO43	ENST00000428847	missense
8	101154066	rs2279102	G	A	FBXO43	ENST00000428847	missense
8	101154069	rs182600011	G	A	FBXO43	ENST00000428847	missense
8	101154324	rs186181742	G	C	FBXO43	ENST00000428847	missense
8	101157296	rs143939170	C	T	FBXO43	ENST00000428847	missense
8	124515667	rs138014008	C	T	FBXO32	ENST00000517956	synonymous
8	124516883	rs143618195	G	T	FBXO32	ENST00000517956	synonymous
8	124516917	rs150551215	C	T	FBXO32	ENST00000517956	missense
8	124518695	rs34225633	G	A	FBXO32	ENST00000517956	synonymous
8	124518736	rs147310376	G	A	FBXO32	ENST00000517956	missense
8	124518740	rs200895126	G	A	FBXO32	ENST00000517956	synonymous
8	124518796	rs140920462	T	C	FBXO32	ENST00000517956	missense
8	124525483	rs3739287	C	T	FBXO32	ENST00000517956	synonymous
8	124525518	rs200573696	C	T	FBXO32	ENST00000517956	missense
8	124525537	rs35117009	G	A	FBXO32	ENST00000517956	synonymous
8	124525546	rs3892087	G	A	FBXO32	ENST00000517956	synonymous
8	124544141	rs75257646	G	A	FBXO32	ENST00000517956	synonymous
8	124546991	rs138551473	T	G	FBXO32	ENST00000517956	synonymous
8	124547004	rs6988591	T	C	FBXO32	ENST00000517956	missense
8	124553222	rs4871385	G	C	FBXO32	ENST00000517956	synonymous
8	145579194	rs146434678	G	C	FBXL6	ENST00000331890	missense
8	145579203	rs151061162	G	T	FBXL6	ENST00000331890	synonymous
8	145579253	rs138981805	G	A	FBXL6	ENST00000331890	missense
8	145579274	rs137862297	G	T	FBXL6	ENST00000331890	synonymous
8	145579325	rs114720164	T	C	FBXL6	ENST00000331890	missense
8	145579643	rs189739286	G	A	FBXL6	ENST00000331890	missense
8	145579656	rs199589027	C	A	FBXL6	ENST00000331890	missense
8	145579722	rs201779591	C	T	FBXL6	ENST00000331890	missense
8	145579735	rs117210038	C	T	FBXL6	ENST00000331890	synonymous
8	145579801	rs149983087	A	G	FBXL6	ENST00000331890	synonymous
8	145579825	rs200675562	A	G	FBXL6	ENST00000331890	synonymous
8	145579851	rs180866787	G	A	FBXL6	ENST00000331890	synonymous
8	145579973	rs141500585	A	T	FBXL6	ENST00000331890	missense
8	145579988	rs147089394	C	T	FBXL6	ENST00000331890	synonymous
8	145579992	rs200339307	G	A	FBXL6	ENST00000331890	missense
8	145580008	rs138538445	C	T	FBXL6	ENST00000331890	missense
8	145580028	rs72695499	A	G	FBXL6	ENST00000331890	missense
8	145580114	rs200437231	G	A	FBXL6	ENST00000331890	synonymous
8	145580368	rs185753888	G	A	FBXL6	ENST00000331890	synonymous
8	145580476	rs200807701	C	T	FBXL6	ENST00000331890	missense
8	145580524	rs147241187	G	A	FBXL6	ENST00000331890	missense
8	145580535	rs61746974	C	G	FBXL6	ENST00000331890	missense
8	145580542	rs190545783	C	T	FBXL6	ENST00000331890	missense
8	145580552	rs199547847	G	A	FBXL6	ENST00000331890	synonymous
8	145580559	rs201711347	A	G	FBXL6	ENST00000331890	missense
8	145580736	rs139330417	C	T	FBXL6	ENST00000331890	missense
8	145580743	rs201162690	C	T	FBXL6	ENST00000331890	synonymous
8	145580759	rs117589117	C	A	FBXL6	ENST00000331890	missense
8	145581344	rs147758693	G	A	FBXL6	ENST00000331890	synonymous
8	145581387	rs141133855	G	A	FBXL6	ENST00000331890	missense
8	145581400	rs201091140	C	T	FBXL6	ENST00000331890	missense
8	145581950	rs200282665	C	G	FBXL6	ENST00000331890	missense
9	37512616	rs138366871	C	T	FBXO10	ENST00000432825	missense
9	37512649	rs201975023	C	T	FBXO10	ENST00000432825	synonymous
9	37512653	rs189963337	G	T	FBXO10	ENST00000432825	missense
9	37516011	rs199942057	C	A	FBXO10	ENST00000432825	synonymous
9	37516069	rs182563461	C	T	FBXO10	ENST00000432825	missense
9	37518254	rs76495281	G	C	FBXO10	ENST00000432825	synonymous
9	37518374	rs114814730	C	T	FBXO10	ENST00000432825	synonymous
9	37518379	rs143437639	G	A	FBXO10	ENST00000432825	missense
9	37521695	rs146876692	C	T	FBXO10	ENST00000432825	missense
9	37521717	rs201180345	G	A	FBXO10	ENST00000432825	synonymous
9	37521777	rs35979885	G	A	FBXO10	ENST00000432825	synonymous
9	37521801	rs61757390	G	A	FBXO10	ENST00000432825	synonymous
9	37522929	rs185558370	C	T	FBXO10	ENST00000432825	missense
9	37525118	rs79835897	G	A	FBXO10	ENST00000432825	synonymous
9	37525139	rs140730741	G	A	FBXO10	ENST00000432825	synonymous
9	37531990	rs11544269	G	A	FBXO10	ENST00000432825	synonymous
9	37532029	rs16934263	G	A	FBXO10	ENST00000432825	synonymous
9	37537209	rs200249505	G	A	FBXO10	ENST00000432825	synonymous
9	37537373	rs112418598	A	G	FBXO10	ENST00000432825	synonymous
9	37537374	rs186419638	T	A	FBXO10	ENST00000432825	synonymous
9	37537381	rs111810677	C	T	FBXO10	ENST00000432825	missense
9	37537476	rs61747579	G	A	FBXO10	ENST00000432825	synonymous
9	37537557	rs7044153	G	A	FBXO10	ENST00000432825	synonymous
9	37537736	rs200742597	C	T	FBXO10	ENST00000432825	missense
9	37537809	rs189772549	G	T	FBXO10	ENST00000432825	synonymous
9	37537892	rs7044561	G	T	FBXO10	ENST00000432825	missense
9	37541458	rs188938296	C	T	FBXO10	ENST00000432825	missense
9	37541577	rs181709089	C	A	FBXO10	ENST00000432825	missense
9	37541606	rs201365236	C	T	FBXO10	ENST00000432825	missense
9	37541607	rs200015652	G	A	FBXO10	ENST00000432825	synonymous
9	37541646	rs201872743	G	C	FBXO10	ENST00000432825	synonymous
9	139835558	rs45559439	C	T	FBXW5	ENST00000325285	missense
9	139835568	rs202218354	C	A	FBXW5	ENST00000325285	missense
9	139835759	rs138768587	C	G	FBXW5	ENST00000325285	synonymous
9	139835788	NA	G	A	FBXW5	ENST00000325285	missense
9	139835802	rs138273782	A	G	FBXW5	ENST00000325285	missense
9	139835815	rs199873362	C	T	FBXW5	ENST00000325285	missense
9	139835816	rs201429106	G	A	FBXW5	ENST00000325285	synonymous
9	139835840	rs143868121	C	T	FBXW5	ENST00000325285	synonymous
9	139835876	rs140009447	C	T	FBXW5	ENST00000325285	synonymous
9	139835882	rs146243977	G	A	FBXW5	ENST00000325285	synonymous
9	139835909	rs201834079	C	A	FBXW5	ENST00000325285	synonymous
9	139836000	rs145980462	C	T	FBXW5	ENST00000325285	synonymous
9	139836009	rs200879994	C	T	FBXW5	ENST00000325285	missense
9	139836053	rs200545656	C	T	FBXW5	ENST00000325285	missense
9	139836065	rs201938885	C	T	FBXW5	ENST00000325285	missense
9	139836069	rs200362445	G	A	FBXW5	ENST00000325285	synonymous
9	139836102	rs139502785	C	T	FBXW5	ENST00000325285	synonymous
9	139836135	rs199823889	G	A	FBXW5	ENST00000325285	synonymous
9	139836554	rs149967967	T	C	FBXW5	ENST00000325285	missense
9	139836572	rs142198682	C	T	FBXW5	ENST00000325285	missense
9	139836576	rs7850438	C	T	FBXW5	ENST00000325285	missense
9	139836577	rs116507107	G	A	FBXW5	ENST00000325285	synonymous
9	139836638	rs200764388	G	A	FBXW5	ENST00000325285	missense
9	139836652	rs149130825	C	G	FBXW5	ENST00000325285	synonymous
9	139836694	rs34391108	C	T	FBXW5	ENST00000325285	synonymous
9	139836783	rs201558705	C	A	FBXW5	ENST00000325285	missense
9	139836896	rs200772402	T	C	FBXW5	ENST00000325285	missense
9	139837029	rs145441520	G	A	FBXW5	ENST00000325285	synonymous
9	139837052	rs142133236	G	A	FBXW5	ENST00000325285	missense
9	139837071	rs2292926	G	A	FBXW5	ENST00000325285	synonymous
9	139837104	rs183917226	G	A	FBXW5	ENST00000325285	synonymous
9	139837125	rs140995298	G	A	FBXW5	ENST00000325285	synonymous
9	139837126	rs140196097	C	T	FBXW5	ENST00000325285	missense
9	139837236	rs138491092	C	T	FBXW5	ENST00000325285	missense
9	139837356	rs149461505	C	T	FBXW5	ENST00000325285	missense
9	139837369	rs80337213	C	T	FBXW5	ENST00000325285	synonymous
9	139837807	rs147821001	A	G	FBXW5	ENST00000325285	synonymous
9	139837816	rs200112008	C	T	FBXW5	ENST00000325285	synonymous
9	139838524	rs199817050	G	A	FBXW5	ENST00000325285	synonymous
9	139838525	rs201833546	C	T	FBXW5	ENST00000325285	missense
10	5937039	rs143563006	G	C	FBXO18	ENST00000379999	missense
10	5937094	rs149817075	A	G	FBXO18	ENST00000379999	missense
10	5944989	rs184687585	G	A	FBXO18	ENST00000379999	missense
10	5945091	rs114503920	C	T	FBXO18	ENST00000379999	missense
10	5948000	rs202040166	G	T	FBXO18	ENST00000379999	missense
10	5948043	rs61757391	C	A	FBXO18	ENST00000379999	synonymous
10	5948352	rs138692839	G	A	FBXO18	ENST00000379999	synonymous
10	5948357	rs145958035	G	A	FBXO18	ENST00000379999	missense
10	5948382	rs201891050	C	T	FBXO18	ENST00000379999	synonymous
10	5950915	rs201072660	C	A	FBXO18	ENST00000379999	synonymous
10	5950956	rs200323467	C	T	FBXO18	ENST00000379999	synonymous
10	5951148	rs184032310	C	T	FBXO18	ENST00000379999	missense
10	5951161	rs61729842	C	T	FBXO18	ENST00000379999	synonymous
10	5951185	rs7907022	G	A	FBXO18	ENST00000379999	synonymous
10	5951245	rs201951691	C	T	FBXO18	ENST00000379999	synonymous
10	5951254	rs146616324	C	T	FBXO18	ENST00000379999	synonymous
10	5952942	rs191346520	C	T	FBXO18	ENST00000379999	synonymous
10	5952993	rs200342980	C	T	FBXO18	ENST00000379999	synonymous
10	5953089	rs199657300	T	C	FBXO18	ENST00000379999	synonymous
10	5956204	rs78214360	C	T	FBXO18	ENST00000379999	synonymous
10	5957367	rs148488481	C	T	FBXO18	ENST00000379999	synonymous
10	5957521	rs201614515	C	T	FBXO18	ENST00000379999	missense
10	5958263	rs116757267	T	G	FBXO18	ENST00000379999	synonymous
10	5958278	rs114955072	A	C	FBXO18	ENST00000379999	synonymous
10	5959469	rs200352408	C	T	FBXO18	ENST00000379999	synonymous
10	5959602	rs11553630	C	T	FBXO18	ENST00000379999	synonymous
10	5960360	rs138313303	G	A	FBXO18	ENST00000379999	synonymous
10	5960399	rs34181117	C	T	FBXO18	ENST00000379999	synonymous
10	5960400	rs200945962	C	T	FBXO18	ENST00000379999	synonymous
10	5963427	rs17146330	C	T	FBXO18	ENST00000379999	synonymous
10	5966330	rs199605113	A	G	FBXO18	ENST00000379999	missense
10	5967430	rs187027438	G	A	FBXO18	ENST00000379999	synonymous
10	5967454	rs138973264	T	G	FBXO18	ENST00000379999	synonymous
10	5969429	rs61753278	G	A	FBXO18	ENST00000379999	synonymous
10	5969473	rs182156474	A	T	FBXO18	ENST00000379999	missense
10	5978442	rs117214741	G	A	FBXO18	ENST00000379999	synonymous
10	5978452	rs141977640	G	A	FBXO18	ENST00000379999	missense
10	5978467	rs200231278	G	T	FBXO18	ENST00000379999	missense
10	5979117	rs2274033	T	C	FBXO18	ENST00000379999	synonymous
10	5979189	rs140639467	T	C	FBXO18	ENST00000379999	missense
10	5979222	rs34731660	C	G	FBXO18	ENST00000379999	synonymous
10	5979234	rs137963663	C	T	FBXO18	ENST00000379999	synonymous
10	103239174	rs202081619	T	C	BTRC	ENST00000370187	missense
10	103281421	rs145431733	G	A	BTRC	ENST00000370187	missense
10	103285900	rs17767748	C	T	BTRC	ENST00000370187	synonymous
10	103290996	rs201756663	G	A	BTRC	ENST00000370187	missense
10	103292054	rs140780373	A	G	BTRC	ENST00000370187	synonymous
10	103294484	rs199806547	C	T	BTRC	ENST00000370187	synonymous
10	103294560	rs141008374	A	G	BTRC	ENST00000370187	missense
10	103295113	rs187834040	A	G	BTRC	ENST00000370187	synonymous
10	103298099	rs4151060	G	T	BTRC	ENST00000370187	missense
10	103310574	rs2270439	C	A	BTRC	ENST00000370187	missense
10	103310579	rs147236188	C	T	BTRC	ENST00000370187	missense
10	103371385	NA	G	T	FBXW4	ENST00000331272	missense
10	103371451	rs199851213	C	G	FBXW4	ENST00000331272	synonymous
10	103372126	rs35614606	A	G	FBXW4	ENST00000331272	synonymous
10	103432744	rs146885567	A	T	FBXW4	ENST00000331272	missense
10	103433291	rs150456583	C	T	FBXW4	ENST00000331272	missense
10	103433300	rs199514450	C	G	FBXW4	ENST00000331272	missense
10	103454329	rs61761937	G	C	FBXW4	ENST00000331272	synonymous
10	103454391	rs111600818	C	G	FBXW4	ENST00000331272	missense
10	104181185	rs201788238	G	A	FBXL15	ENST00000224862	missense
10	104181187	rs201736686	C	T	FBXL15	ENST00000224862	synonymous
10	104181552	rs200350493	G	A	FBXL15	ENST00000224862	synonymous
10	104181578	rs199729408	G	A	FBXL15	ENST00000224862	missense
10	104181760	rs201617141	C	T	FBXL15	ENST00000224862	synonymous
10	104182565	rs60025237	T	C	FBXL15	ENST00000224862	synonymous
10	104182661	rs145688904	G	A	FBXL15	ENST00000224862	missense
11	33763608	rs147398751	T	C	FBXO3	ENST00000265651	missense
11	33772091	rs201464991	C	T	FBXO3	ENST00000265651	missense
11	33772102	rs200374848	G	C	FBXO3	ENST00000265651	missense
11	33772147	rs199870064	T	C	FBXO3	ENST00000265651	synonymous
11	33773114	rs193226227	T	C	FBXO3	ENST00000265651	missense
11	33777334	rs1402954	C	T	FBXO3	ENST00000265651	missense
11	33777373	rs149827586	T	G	FBXO3	ENST00000265651	missense
11	33790524	rs61735316	A	G	FBXO3	ENST00000265651	synonymous
11	33795969	rs201039770	T	C	FBXO3	ENST00000265651	synonymous
11	66888796	rs151044827	C	T	KDM2A	ENST00000529006	synonymous
11	66888810	rs186824385	T	C	KDM2A	ENST00000529006	missense
11	66947572	rs199675415	A	G	KDM2A	ENST00000529006	missense
11	66947618	rs187296775	T	C	KDM2A	ENST00000529006	synonymous
11	66975081	rs200660924	G	A	KDM2A	ENST00000529006	synonymous
11	66983342	rs200143814	T	C	KDM2A	ENST00000529006	synonymous
11	66995603	rs3741189	T	C	KDM2A	ENST00000529006	synonymous
11	66999289	rs202214740	G	A	KDM2A	ENST00000529006	missense
11	67012911	rs199740896	C	A	KDM2A	ENST00000529006	synonymous
11	67017640	rs201337168	G	A	KDM2A	ENST00000529006	synonymous
11	67017778	rs200744426	G	T	KDM2A	ENST00000529006	synonymous
11	67018212	rs187639166	A	G	KDM2A	ENST00000529006	missense
11	67020217	rs184718586	A	G	KDM2A	ENST00000529006	missense
11	67021066	rs34925153	A	G	KDM2A	ENST00000529006	synonymous
11	67021747	rs145959754	G	A	KDM2A	ENST00000529006	synonymous
11	67022396	rs191069592	A	G	KDM2A	ENST00000529006	missense
11	67022397	rs113451915	C	T	KDM2A	ENST00000529006	synonymous
11	67022490	rs11227753	C	T	KDM2A	ENST00000529006	synonymous
12	1675968	rs74058766	T	A	FBXL14	ENST00000339235	synonymous
12	1702210	rs199952746	C	T	FBXL14	ENST00000339235	synonymous
12	1702219	rs2302029	T	C	FBXL14	ENST00000339235	synonymous
12	1702273	rs137977169	A	G	FBXL14	ENST00000339235	synonymous
12	1702315	rs149469845	G	T	FBXL14	ENST00000339235	synonymous
12	1702426	rs143873613	C	T	FBXL14	ENST00000339235	synonymous
12	1702455	rs201029146	G	A	FBXL14	ENST00000339235	synonymous
12	1702470	rs34042069	G	A	FBXL14	ENST00000339235	synonymous
12	1702488	rs192581158	G	T	FBXL14	ENST00000339235	missense
12	1702522	rs200460280	G	A	FBXL14	ENST00000339235	synonymous
12	1702545	rs17852502	G	A	FBXL14	ENST00000339235	synonymous
12	1702549	rs35510932	C	G	FBXL14	ENST00000339235	synonymous
12	1702561	rs35524129	G	A	FBXL14	ENST00000339235	synonymous
12	1702621	rs188789144	C	A	FBXL14	ENST00000339235	synonymous
12	1702645	rs141855790	G	A	FBXL14	ENST00000339235	synonymous
12	1702724	rs148182443	C	A	FBXL14	ENST00000339235	missense
12	1702852	rs150585689	G	A	FBXL14	ENST00000339235	synonymous
12	1702876	rs189581771	C	G	FBXL14	ENST00000339235	synonymous
12	1702912	rs35466364	C	T	FBXL14	ENST00000339235	synonymous
12	1702929	rs117331652	T	G	FBXL14	ENST00000339235	missense
12	117348968	rs112339051	C	A	FBXW8	ENST00000309909	synonymous
12	117349014	rs11068230	C	G	FBXW8	ENST00000309909	missense
12	117349145	rs150631436	G	A	FBXW8	ENST00000309909	synonymous
12	117365842	rs147656905	T	C	FBXW8	ENST00000309909	synonymous
12	117365923	rs187199390	A	G	FBXW8	ENST00000309909	synonymous
12	117383210	rs190102290	G	A	FBXW8	ENST00000309909	synonymous
12	117383216	rs149040764	C	T	FBXW8	ENST00000309909	synonymous
12	117383272	rs200870596	G	A	FBXW8	ENST00000309909	missense
12	117383320	rs4076700	G	A	FBXW8	ENST00000309909	missense
12	117387465	rs36021180	A	G	FBXW8	ENST00000309909	missense
12	117387492	rs145823135	G	A	FBXW8	ENST00000309909	missense
12	117402520	rs200172747	G	T	FBXW8	ENST00000309909	synonymous
12	117402536	rs202064358	C	T	FBXW8	ENST00000309909	missense
12	117402583	rs141777878	G	C	FBXW8	ENST00000309909	missense
12	117402633	rs200370746	C	A	FBXW8	ENST00000309909	missense
12	117423069	rs138454816	C	T	FBXW8	ENST00000309909	synonymous
12	117423156	rs144112060	C	T	FBXW8	ENST00000309909	synonymous
12	117423201	rs183097307	G	A	FBXW8	ENST00000309909	synonymous
12	117448158	rs143124570	C	T	FBXW8	ENST00000309909	missense
12	117448196	rs146667375	G	A	FBXW8	ENST00000309909	synonymous
12	117448251	rs201482214	G	A	FBXW8	ENST00000309909	missense
12	117461953	rs140275022	G	A	FBXW8	ENST00000309909	missense
12	117461972	rs186364302	G	A	FBXW8	ENST00000309909	missense
12	117462078	rs117348722	C	T	FBXW8	ENST00000309909	synonymous
12	117462124	rs142010584	G	A	FBXW8	ENST00000309909	missense
12	117465224	rs147449897	A	G	FBXW8	ENST00000309909	missense
12	117465264	rs3741466	C	T	FBXW8	ENST00000309909	missense
12	117465265	rs188048498	G	A	FBXW8	ENST00000309909	synonymous
12	117465837	rs199668216	C	T	FBXW8	ENST00000309909	missense
12	117465852	rs139429411	G	A	FBXW8	ENST00000309909	missense
12	117465857	rs4529958	T	C	FBXW8	ENST00000309909	synonymous
12	117465906	rs191628514	C	T	FBXW8	ENST00000309909	missense
12	117465917	rs145176998	T	A	FBXW8	ENST00000309909	missense
12	117465945	rs201176652	C	T	FBXW8	ENST00000309909	missense
12	117465948	rs199926759	G	A	FBXW8	ENST00000309909	missense
12	117583985	rs78022921	T	C	FBXO21	ENST00000330622	synonymous
12	117584066	rs3741467	G	A	FBXO21	ENST00000330622	synonymous
12	117593663	rs60423812	C	T	FBXO21	ENST00000330622	synonymous
12	117593729	rs147009451	G	A	FBXO21	ENST00000330622	synonymous
12	117595754	rs201969932	C	T	FBXO21	ENST00000330622	missense
12	117595818	rs189283338	C	T	FBXO21	ENST00000330622	synonymous
12	117610326	rs139520631	A	G	FBXO21	ENST00000330622	synonymous
12	117612076	rs35474924	G	A	FBXO21	ENST00000330622	synonymous
12	117612564	rs201647242	C	T	FBXO21	ENST00000330622	missense
12	117615374	rs117905145	A	G	FBXO21	ENST00000330622	synonymous
12	117627059	rs138738080	C	G	FBXO21	ENST00000330622	synonymous
12	117627077	rs141160946	C	T	FBXO21	ENST00000330622	synonymous
12	117627128	rs187125093	G	A	FBXO21	ENST00000330622	synonymous
12	117628118	rs199702539	C	G	FBXO21	ENST00000330622	synonymous
12	117628238	rs192728619	G	A	FBXO21	ENST00000330622	synonymous
12	121868181	rs199810790	G	C	KDM2B	ENST00000377071	missense
12	121877676	rs200896410	G	A	KDM2B	ENST00000377071	synonymous
12	121877739	rs35674891	G	A	KDM2B	ENST00000377071	synonymous
12	121878638	rs141490235	C	T	KDM2B	ENST00000377071	synonymous
12	121878659	rs1064951	C	T	KDM2B	ENST00000377071	synonymous
12	121878699	rs201936222	G	A	KDM2B	ENST00000377071	missense
12	121878707	rs34606562	C	A	KDM2B	ENST00000377071	synonymous
12	121878891	rs201085385	G	A	KDM2B	ENST00000377071	missense
12	121878949	rs200316186	T	C	KDM2B	ENST00000377071	synonymous
12	121880070	rs201080343	G	A	KDM2B	ENST00000377071	synonymous
12	121880268	rs185179277	C	T	KDM2B	ENST00000377071	synonymous
12	121880343	rs200679634	G	A	KDM2B	ENST00000377071	synonymous
12	121880378	rs199618487	G	A	KDM2B	ENST00000377071	missense
12	121880456	rs201910478	T	C	KDM2B	ENST00000377071	missense
12	121880472	rs200720149	G	A	KDM2B	ENST00000377071	synonymous
12	121880520	rs3751131	G	A	KDM2B	ENST00000377071	synonymous
12	121881848	rs10849885	G	A	KDM2B	ENST00000377071	synonymous
12	121881902	rs200216662	G	A	KDM2B	ENST00000377071	synonymous
12	121881923	rs199743906	G	C	KDM2B	ENST00000377071	missense
12	121881942	rs191798987	C	T	KDM2B	ENST00000377071	missense
12	121881950	rs79980559	C	G	KDM2B	ENST00000377071	missense
12	121882313	rs34911648	G	A	KDM2B	ENST00000377071	synonymous
12	121883195	rs186978564	G	A	KDM2B	ENST00000377071	synonymous
12	121883201	rs144767213	G	A	KDM2B	ENST00000377071	synonymous
12	121891010	rs199664991	G	A	KDM2B	ENST00000377071	synonymous
12	121947411	rs201114935	C	T	KDM2B	ENST00000377071	missense
12	121947517	rs199925548	C	T	KDM2B	ENST00000377071	synonymous
12	121947555	rs201860652	C	T	KDM2B	ENST00000377071	missense
12	121947691	rs201154323	G	A	KDM2B	ENST00000377071	synonymous
12	121947703	rs200559965	C	T	KDM2B	ENST00000377071	synonymous
12	121947730	rs78494968	G	A	KDM2B	ENST00000377071	synonymous
12	121947761	rs146581489	G	A	KDM2B	ENST00000377071	missense
12	121951102	rs201546499	T	C	KDM2B	ENST00000377071	missense
12	121970712	rs192456788	G	A	KDM2B	ENST00000377071	synonymous
12	121970769	rs138289560	A	C	KDM2B	ENST00000377071	synonymous
12	121986811	rs201541668	A	T	KDM2B	ENST00000377071	synonymous
12	121987385	rs148880138	A	T	KDM2B	ENST00000377071	missense
12	121987452	rs76795938	G	A	KDM2B	ENST00000377071	synonymous
12	122018736	rs201377995	T	C	KDM2B	ENST00000377071	synonymous
12	122018756	rs186048604	C	T	KDM2B	ENST00000377071	missense
12	122018761	rs191586330	T	C	KDM2B	ENST00000377071	missense
12	122018804	rs200337142	G	A	KDM2B	ENST00000377071	missense
13	77581331	rs78684417	C	A	FBXL3	ENST00000355619	synonymous
13	77581451	rs201176626	T	G	FBXL3	ENST00000355619	synonymous
13	77581471	rs76487761	G	A	FBXL3	ENST00000355619	synonymous
13	77581658	rs200118403	G	A	FBXL3	ENST00000355619	synonymous
13	77581850	rs78087657	C	T	FBXL3	ENST00000355619	synonymous
13	77581861	rs148763415	A	G	FBXL3	ENST00000355619	synonymous
13	77581895	rs192590850	G	A	FBXL3	ENST00000355619	synonymous
13	77589682	rs201531118	C	T	FBXL3	ENST00000355619	missense
13	77595810	rs200439361	A	C	FBXL3	ENST00000355619	synonymous
13	77595932	rs193234231	T	G	FBXL3	ENST00000355619	missense
13	77595975	rs199677324	A	C	FBXL3	ENST00000355619	missense
14	39868915	rs200556309	G	A	FBXO33	ENST00000298097	synonymous
14	39868930	rs138719541	T	G	FBXO33	ENST00000298097	missense
14	39870386	rs116555839	T	C	FBXO33	ENST00000298097	missense
14	39870886	rs114177972	A	G	FBXO33	ENST00000298097	missense
14	39871004	rs201684312	C	G	FBXO33	ENST00000298097	missense
14	39871017	rs7156962	T	C	FBXO33	ENST00000298097	synonymous
14	39871651	rs181147018	T	C	FBXO33	ENST00000298097	missense
14	39900836	rs45453296	A	G	FBXO33	ENST00000298097	synonymous
14	39900846	rs201660398	A	C	FBXO33	ENST00000298097	missense
14	39900857	rs116458322	C	A	FBXO33	ENST00000298097	missense
14	39900913	rs77726617	C	A	FBXO33	ENST00000298097	missense
14	39901012	rs7147177	G	A	FBXO33	ENST00000298097	missense
14	39901046	rs200348294	C	T	FBXO33	ENST00000298097	synonymous
14	39901076	rs200294421	G	A	FBXO33	ENST00000298097	synonymous
14	39901157	rs61999077	C	A	FBXO33	ENST00000298097	synonymous
14	55817110	rs182692431	T	G	FBXO34	ENST00000313833	missense
14	55817165	rs146864503	C	T	FBXO34	ENST00000313833	synonymous
14	55817219	rs199824919	A	G	FBXO34	ENST00000313833	synonymous
14	55817267	rs186967247	C	T	FBXO34	ENST00000313833	synonymous
14	55817352	rs35059794	A	G	FBXO34	ENST00000313833	missense
14	55817536	rs201154819	T	C	FBXO34	ENST00000313833	missense
14	55817566	rs192725021	A	T	FBXO34	ENST00000313833	missense
14	55817606	rs182392127	G	A	FBXO34	ENST00000313833	synonymous
14	55817708	rs10144418	T	C	FBXO34	ENST00000313833	synonymous
14	55817764	rs200456651	G	A	FBXO34	ENST00000313833	missense
14	55817786	rs199674550	A	G	FBXO34	ENST00000313833	synonymous
14	55817800	rs143781588	A	G	FBXO34	ENST00000313833	missense
14	55817831	rs145907652	A	G	FBXO34	ENST00000313833	synonymous
14	55817863	rs201645276	A	C	FBXO34	ENST00000313833	missense
14	55817908	rs200764986	T	G	FBXO34	ENST00000313833	missense
14	55817930	rs34847946	C	T	FBXO34	ENST00000313833	synonymous
14	55818102	rs139920556	G	A	FBXO34	ENST00000313833	missense
14	55818162	rs74050979	C	T	FBXO34	ENST00000313833	missense
14	55818249	rs193046024	A	C	FBXO34	ENST00000313833	missense
14	55818275	rs35342573	A	G	FBXO34	ENST00000313833	synonymous
14	55818286	rs149853453	C	T	FBXO34	ENST00000313833	missense
14	55818403	rs35070799	T	C	FBXO34	ENST00000313833	missense
14	55818428	rs140786941	G	A	FBXO34	ENST00000313833	synonymous
14	55818514	rs59719421	C	T	FBXO34	ENST00000313833	missense
14	55818517	rs1045002	T	A	FBXO34	ENST00000313833	missense
14	55818644	rs185598874	A	G	FBXO34	ENST00000313833	synonymous
14	55818706	rs3742569	T	C	FBXO34	ENST00000313833	missense
14	55818929	rs200207283	T	C	FBXO34	ENST00000313833	synonymous
14	55819076	rs145830018	G	A	FBXO34	ENST00000313833	synonymous
14	55819094	rs201837605	A	G	FBXO34	ENST00000313833	synonymous
14	55819219	rs10138395	G	T	FBXO34	ENST00000313833	missense
15	63889602	rs143466490	T	A	FBXL22	ENST00000360587	missense
15	63889699	rs147980580	C	T	FBXL22	ENST00000360587	synonymous
15	63889723	rs142301663	G	C	FBXL22	ENST00000360587	missense
15	63889753	rs146033644	C	T	FBXL22	ENST00000360587	synonymous
15	63889934	rs8035931	G	C	FBXL22	ENST00000360587	missense
15	63889941	rs139954123	A	G	FBXL22	ENST00000360587	missense
15	63893706	rs181302627	C	T	FBXL22	ENST00000360587	missense
15	63893739	rs140242880	G	A	FBXL22	ENST00000360587	missense
15	63893837	rs115085418	G	T	FBXL22	ENST00000360587	synonymous
15	63893861	rs113839350	T	A	FBXL22	ENST00000360587	synonymous
15	63893880	rs184252232	C	T	FBXL22	ENST00000360587	missense
15	76196368	rs187236887	G	C	FBXO22	ENST00000308275	missense
15	76196882	rs201567790	G	A	FBXO22	ENST00000308275	missense
15	76196966	rs74664624	T	G	FBXO22	ENST00000308275	missense
15	76205566	rs149330812	C	T	FBXO22	ENST00000308275	missense
15	76205619	rs199887271	G	T	FBXO22	ENST00000308275	missense
15	76222244	rs61753279	A	G	FBXO22	ENST00000308275	synonymous
15	76225040	rs35659477	T	C	FBXO22	ENST00000308275	missense
15	76225180	rs201138132	C	T	FBXO22	ENST00000308275	missense
15	76225243	rs192172561	G	A	FBXO22	ENST00000308275	missense
15	76225269	rs139399078	A	G	FBXO22	ENST00000308275	synonymous
15	76225299	rs34255722	C	T	FBXO22	ENST00000308275	synonymous
16	746884	rs4984683	A	C	FBXL16	ENST00000397621	synonymous
16	746914	rs4984915	G	A	FBXL16	ENST00000397621	synonymous
16	746922	rs144873392	C	T	FBXL16	ENST00000397621	missense
16	746983	rs201858613	C	T	FBXL16	ENST00000397621	synonymous
16	746989	rs200634019	C	T	FBXL16	ENST00000397621	synonymous
16	747013	rs143583129	G	C	FBXL16	ENST00000397621	synonymous
16	747311	rs191802593	G	A	FBXL16	ENST00000397621	missense
16	2481176	rs200973445	G	A	CCNF	ENST00000397066	missense
16	2481225	rs151217933	A	G	CCNF	ENST00000397066	synonymous
16	2481277	rs192845060	G	A	CCNF	ENST00000397066	missense
16	2487201	rs141610633	C	T	CCNF	ENST00000397066	missense
16	2487218	rs200978756	C	T	CCNF	ENST00000397066	synonymous
16	2487281	rs150541774	C	T	CCNF	ENST00000397066	synonymous
16	2489456	rs140493876	G	C	CCNF	ENST00000397066	missense
16	2493669	rs192314535	G	A	CCNF	ENST00000397066	missense
16	2493718	rs201813739	C	T	CCNF	ENST00000397066	synonymous
16	2495480	rs180707939	G	C	CCNF	ENST00000397066	synonymous
16	2495525	rs150848033	C	T	CCNF	ENST00000397066	synonymous
16	2495576	rs144631476	G	T	CCNF	ENST00000397066	synonymous
16	2495582	rs199750563	G	T	CCNF	ENST00000397066	missense
16	2495600	rs190102717	C	T	CCNF	ENST00000397066	synonymous
16	2498946	rs201361389	C	T	CCNF	ENST00000397066	synonymous
16	2499297	rs111543933	G	A	CCNF	ENST00000397066	synonymous
16	2499369	rs199857541	C	T	CCNF	ENST00000397066	synonymous
16	2499415	rs150447372	C	T	CCNF	ENST00000397066	missense
16	2499442	rs201788118	G	A	CCNF	ENST00000397066	missense
16	2499453	rs200891175	G	A	CCNF	ENST00000397066	synonymous
16	2499456	rs147242999	C	T	CCNF	ENST00000397066	synonymous
16	2503225	rs201290179	C	T	CCNF	ENST00000397066	missense
16	2503537	rs199743115	C	T	CCNF	ENST00000397066	missense
16	2505435	rs199894140	C	T	CCNF	ENST00000397066	synonymous
16	2505453	rs118173479	G	A	CCNF	ENST00000397066	synonymous
16	2505462	rs191346450	C	T	CCNF	ENST00000397066	synonymous
16	2505479	rs201114363	T	C	CCNF	ENST00000397066	missense
16	2505483	rs183586946	G	A	CCNF	ENST00000397066	synonymous
16	2505490	rs118131564	T	A	CCNF	ENST00000397066	missense
16	2505531	rs117232772	C	T	CCNF	ENST00000397066	synonymous
16	2506644	rs200166258	G	A	CCNF	ENST00000397066	missense
16	2506732	rs148419125	G	A	CCNF	ENST00000397066	missense
16	2506753	rs201460257	C	T	CCNF	ENST00000397066	missense
16	2506800	rs61755288	G	A	CCNF	ENST00000397066	missense
16	2506862	rs115100621	G	A	CCNF	ENST00000397066	synonymous
16	2506870	rs200540209	A	T	CCNF	ENST00000397066	missense
16	2506911	rs142532028	C	T	CCNF	ENST00000397066	missense
16	2506912	rs140456910	G	A	CCNF	ENST00000397066	missense
16	2506918	rs150393278	C	G	CCNF	ENST00000397066	missense
16	30936081	rs35675346	G	A	FBXL19	ENST00000380310	missense
16	30937144	rs149620087	G	T	FBXL19	ENST00000380310	synonymous
16	30937201	rs180745118	C	T	FBXL19	ENST00000380310	synonymous
16	30938658	rs201684326	C	T	FBXL19	ENST00000380310	synonymous
16	30938929	rs200698040	C	A	FBXL19	ENST00000380310	synonymous
16	30938962	rs200017689	G	A	FBXL19	ENST00000380310	synonymous
16	30939188	rs201252774	C	T	FBXL19	ENST00000380310	synonymous
16	30939233	rs199881118	C	T	FBXL19	ENST00000380310	synonymous
16	30939801	rs200337123	G	A	FBXL19	ENST00000380310	missense
16	30941432	rs200509975	G	A	FBXL19	ENST00000380310	synonymous
16	30941456	rs199802404	G	A	FBXL19	ENST00000380310	synonymous
16	30958481	rs61738491	G	A	FBXL19	ENST00000380310	missense
16	30958496	rs200875908	G	C	FBXL19	ENST00000380310	missense
16	67196868	rs145203594	C	T	FBXL8	ENST00000258200	synonymous
16	67196922	rs200909842	G	T	FBXL8	ENST00000258200	synonymous
16	67197029	rs199522836	G	A	FBXL8	ENST00000258200	missense
16	67197040	rs141966435	A	G	FBXL8	ENST00000258200	missense
16	67197138	rs1106304	C	T	FBXL8	ENST00000258200	synonymous
16	67197150	rs200835240	C	G	FBXL8	ENST00000258200	synonymous
16	67244533	rs73588906	A	G	LRRC29	ENST00000454102	missense
16	67244612	rs16957240	C	T	LRRC29	ENST00000454102	missense
16	87367541	NA	C	T	FBXO31	ENST00000311635	missense
16	87367708	rs34412175	C	T	FBXO31	ENST00000311635	missense
16	87367807	rs187880966	C	T	FBXO31	ENST00000311635	missense
16	87367824	rs61115074	G	A	FBXO31	ENST00000311635	synonymous
16	87368932	rs200233151	C	T	FBXO31	ENST00000311635	missense
16	87368933	rs202184616	G	A	FBXO31	ENST00000311635	missense
16	87368940	rs201736750	G	A	FBXO31	ENST00000311635	synonymous
16	87369017	rs189971356	C	T	FBXO31	ENST00000311635	missense
16	87376498	rs140641305	G	A	FBXO31	ENST00000311635	synonymous
16	87380787	rs8058981	T	C	FBXO31	ENST00000311635	missense
16	87380843	rs201026602	A	G	FBXO31	ENST00000311635	synonymous
16	87417159	rs140169840	G	C	FBXO31	ENST00000311635	synonymous
16	87417267	rs142281776	C	G	FBXO31	ENST00000311635	synonymous
17	6683191	rs143419082	G	A	FBXO39	ENST00000321535	missense
17	6683204	rs146724926	A	G	FBXO39	ENST00000321535	missense
17	6683209	rs61753143	A	T	FBXO39	ENST00000321535	missense
17	6683215	rs4796555	C	T	FBXO39	ENST00000321535	missense
17	6683248	rs78983367	G	A	FBXO39	ENST00000321535	missense
17	6683260	rs146370414	T	C	FBXO39	ENST00000321535	missense
17	6683264	rs150934591	G	A	FBXO39	ENST00000321535	missense
17	6683356	rs200419578	C	A	FBXO39	ENST00000321535	synonymous
17	6683410	rs199871206	G	T	FBXO39	ENST00000321535	missense
17	6683599	rs139725230	C	T	FBXO39	ENST00000321535	missense
17	6683684	rs16956264	A	G	FBXO39	ENST00000321535	missense
17	6683770	rs200840096	A	T	FBXO39	ENST00000321535	missense
17	6683801	rs200058448	G	C	FBXO39	ENST00000321535	missense
17	6683848	rs4143218	T	A	FBXO39	ENST00000321535	missense
17	6683871	rs10401001	C	A	FBXO39	ENST00000321535	synonymous
17	6683878	rs1509123	C	T	FBXO39	ENST00000321535	missense
17	6683937	rs144381107	C	T	FBXO39	ENST00000321535	synonymous
17	6683959	rs200096915	T	C	FBXO39	ENST00000321535	missense
17	6683965	rs114913476	G	A	FBXO39	ENST00000321535	missense
17	6683980	rs202030641	G	A	FBXO39	ENST00000321535	missense
17	6684003	rs17731806	C	G	FBXO39	ENST00000321535	synonymous
17	6684020	rs183581445	G	T	FBXO39	ENST00000321535	missense
17	6684022	rs144312029	C	G	FBXO39	ENST00000321535	missense
17	6684072	rs79994365	C	T	FBXO39	ENST00000321535	synonymous
17	6684082	rs200974896	G	T	FBXO39	ENST00000321535	missense
17	6690161	rs17853331	C	T	FBXO39	ENST00000321535	synonymous
17	6690164	rs7213731	A	G	FBXO39	ENST00000321535	missense
17	6690201	rs189049648	T	G	FBXO39	ENST00000321535	missense
17	6690729	rs140850329	C	T	FBXO39	ENST00000321535	synonymous
17	18647625	rs74502778	T	A	FBXW10	ENST00000308799	missense
17	18653070	rs9895749	G	A	FBXW10	ENST00000308799	missense
17	18653188	rs139431164	G	T	FBXW10	ENST00000308799	missense
17	18653276	rs200711350	C	A	FBXW10	ENST00000308799	synonymous
17	18654319	rs140944543	G	A	FBXW10	ENST00000308799	missense
17	18654355	rs149924362	C	T	FBXW10	ENST00000308799	synonymous
17	18654358	rs7209610	A	G	FBXW10	ENST00000308799	missense
17	18659367	rs201169182	A	G	FBXW10	ENST00000308799	missense
17	18659395	rs144179290	A	G	FBXW10	ENST00000308799	missense
17	18670028	rs144567782	A	G	FBXW10	ENST00000308799	synonymous
17	18670067	rs182760245	A	C	FBXW10	ENST00000308799	missense
17	18671915	rs149882032	T	C	FBXW10	ENST00000308799	synonymous
17	18671961	rs144931466	C	T	FBXW10	ENST00000308799	missense
17	18673305	rs143215236	G	A	FBXW10	ENST00000308799	missense
17	18673345	rs117585894	A	G	FBXW10	ENST00000308799	synonymous
17	18675802	rs150329747	C	T	FBXW10	ENST00000308799	missense
17	18675811	rs137965030	A	C	FBXW10	ENST00000308799	missense
17	18675938	rs139177136	C	T	FBXW10	ENST00000308799	synonymous
17	18675947	rs149546887	C	G	FBXW10	ENST00000308799	synonymous
17	18675965	rs147138981	A	G	FBXW10	ENST00000308799	synonymous
17	18681913	rs77288131	G	A	FBXW10	ENST00000308799	missense
17	18682175	rs142904621	T	C	FBXW10	ENST00000308799	missense
17	18682191	rs147350518	T	C	FBXW10	ENST00000308799	synonymous
17	18682399	rs147994056	A	G	FBXW10	ENST00000308799	missense
17	18682409	rs77817142	T	C	FBXW10	ENST00000308799	missense
17	18682505	rs117160613	T	C	FBXW10	ENST00000308799	missense
17	37093466	rs192245324	C	A	FBXO47	ENST00000378079	missense
17	37093490	rs150816372	C	T	FBXO47	ENST00000378079	missense
17	37093499	NA	G	C	FBXO47	ENST00000378079	missense
17	37093510	rs113358400	T	C	FBXO47	ENST00000378079	missense
17	37094917	rs187260473	A	T	FBXO47	ENST00000378079	missense
17	37099059	rs201618010	A	G	FBXO47	ENST00000378079	missense
17	37099900	rs145726267	C	A	FBXO47	ENST00000378079	missense
17	37099981	rs148926547	C	A	FBXO47	ENST00000378079	missense
17	37101228	rs114212170	T	C	FBXO47	ENST00000378079	missense
17	37101367	rs191314989	T	A	FBXO47	ENST00000378079	missense
17	37101380	rs9906595	T	C	FBXO47	ENST00000378079	missense
17	37107867	rs149066313	G	A	FBXO47	ENST00000378079	missense
17	37107903	rs78686509	C	T	FBXO47	ENST00000378079	missense
17	37118148	rs199842302	C	T	FBXO47	ENST00000378079	missense
17	37119189	rs137998024	G	A	FBXO47	ENST00000378079	synonymous
17	37119212	rs145254502	G	C	FBXO47	ENST00000378079	missense
17	37119246	rs140430888	C	T	FBXO47	ENST00000378079	synonymous
17	37119275	rs188451282	C	G	FBXO47	ENST00000378079	missense
17	37420535	rs118097792	G	A	FBXL20	ENST00000577399	synonymous
17	37420614	rs35951856	T	C	FBXL20	ENST00000577399	synonymous
17	37420635	rs200521468	C	A	FBXL20	ENST00000577399	synonymous
17	37421669	rs186634876	C	G	FBXL20	ENST00000577399	missense
17	37427083	rs77104811	T	G	FBXL20	ENST00000577399	missense
17	37437648	rs139229422	A	T	FBXL20	ENST00000577399	synonymous
17	37437657	rs151242613	G	A	FBXL20	ENST00000577399	synonymous
17	37453382	rs184116877	G	A	FBXL20	ENST00000577399	synonymous
17	37459844	rs182762239	G	A	FBXL20	ENST00000577399	synonymous
17	37499489	rs111557969	G	A	FBXL20	ENST00000577399	synonymous
18	71740743	rs35815390	A	G	FBXO15	ENST00000419743	missense
18	71740774	rs114044705	G	A	FBXO15	ENST00000419743	synonymous
18	71740816	rs180954914	C	T	FBXO15	ENST00000419743	synonymous
18	71740834	rs186199942	G	A	FBXO15	ENST00000419743	synonymous
18	71740862	rs191921902	C	T	FBXO15	ENST00000419743	missense
18	71740896	rs200199486	C	T	FBXO15	ENST00000419743	missense
18	71740927	rs199672312	A	C	FBXO15	ENST00000419743	missense
18	71749181	rs138127886	A	C	FBXO15	ENST00000419743	missense
18	71749222	rs200672465	T	C	FBXO15	ENST00000419743	synonymous
18	71790637	rs114838897	T	A	FBXO15	ENST00000419743	synonymous
18	71791730	rs139706468	G	T	FBXO15	ENST00000419743	missense
18	71793304	rs79499419	T	C	FBXO15	ENST00000419743	missense
18	71796653	rs200149803	G	C	FBXO15	ENST00000419743	missense
18	71796695	rs73969117	A	C	FBXO15	ENST00000419743	missense
18	71796702	rs138656692	G	A	FBXO15	ENST00000419743	synonymous
18	71796714	rs111726894	T	G	FBXO15	ENST00000419743	synonymous
18	71796790	rs142168799	A	G	FBXO15	ENST00000419743	missense
18	71796843	rs201209798	A	T	FBXO15	ENST00000419743	missense
18	71797672	rs182315796	A	C	FBXO15	ENST00000419743	missense
18	71797752	rs78552872	A	G	FBXO15	ENST00000419743	synonymous
18	71797807	rs185669152	G	A	FBXO15	ENST00000419743	missense
18	71797831	rs190547423	T	C	FBXO15	ENST00000419743	missense
18	71797880	rs200318148	C	T	FBXO15	ENST00000419743	missense
18	71803021	rs202075662	C	T	FBXO15	ENST00000419743	missense
18	71807448	rs61741369	C	T	FBXO15	ENST00000419743	synonymous
19	9921575	rs77998056	C	T	FBXL12	ENST00000247977	missense
19	9921593	rs150151717	C	G	FBXL12	ENST00000247977	missense
19	9921708	rs138792854	G	A	FBXL12	ENST00000247977	missense
19	9921728	rs201281959	G	T	FBXL12	ENST00000247977	synonymous
19	9921762	rs141986141	A	G	FBXL12	ENST00000247977	missense
19	9921797	rs143805883	C	T	FBXL12	ENST00000247977	synonymous
19	9921880	rs140944467	G	A	FBXL12	ENST00000247977	missense
19	9921945	rs201888773	T	C	FBXL12	ENST00000247977	missense
19	9921948	rs142733350	C	G	FBXL12	ENST00000247977	missense
19	9922151	rs35234213	G	A	FBXL12	ENST00000247977	synonymous
19	9922217	rs79895379	G	A	FBXL12	ENST00000247977	synonymous
19	9922223	rs17849496	G	A	FBXL12	ENST00000247977	synonymous
19	12800062	rs144389707	G	A	FBXW9	ENST00000380339	synonymous
19	12800204	rs202187420	A	G	FBXW9	ENST00000380339	synonymous
19	12800396	rs144031558	C	T	FBXW9	ENST00000380339	missense
19	12800595	rs147127517	C	T	FBXW9	ENST00000380339	missense
19	12800597	rs73921601	T	C	FBXW9	ENST00000380339	missense
19	12800607	rs199707156	C	T	FBXW9	ENST00000380339	missense
19	12800614	rs201902250	G	A	FBXW9	ENST00000380339	synonymous
19	12800794	rs142935382	G	A	FBXW9	ENST00000380339	synonymous
19	12800806	rs144594516	G	A	FBXW9	ENST00000380339	synonymous
19	12800851	rs76679560	G	A	FBXW9	ENST00000380339	synonymous
19	12800881	rs200106660	G	A	FBXW9	ENST00000380339	synonymous
19	12800973	rs202013059	G	T	FBXW9	ENST00000380339	missense
19	12802009	rs143596846	T	C	FBXW9	ENST00000380339	missense
19	12802059	rs201295755	G	A	FBXW9	ENST00000380339	synonymous
19	12802062	rs200326181	T	C	FBXW9	ENST00000380339	synonymous
19	12802166	rs201814904	C	G	FBXW9	ENST00000380339	missense
19	12805424	rs117566511	C	T	FBXW9	ENST00000380339	missense
19	12805431	rs10424623	T	C	FBXW9	ENST00000380339	missense
19	12805491	rs201026853	A	G	FBXW9	ENST00000380339	synonymous
19	12805525	rs10416965	G	C	FBXW9	ENST00000380339	synonymous
19	12805645	rs200418422	C	A	FBXW9	ENST00000380339	missense
19	12805739	rs150804197	G	C	FBXW9	ENST00000380339	missense
19	12807066	rs6511832	G	C	FBXW9	ENST00000380339	synonymous
19	12807187	rs6511833	C	T	FBXW9	ENST00000380339	missense
19	12807315	rs151118454	G	T	FBXW9	ENST00000380339	missense
19	39421129	rs34050897	G	A	FBXO17	ENST00000600042	missense
19	39421241	rs142446687	C	T	FBXO17	ENST00000600042	missense
19	39421274	rs34264048	T	C	FBXO17	ENST00000600042	missense
19	39421286	rs138274440	T	G	FBXO17	ENST00000600042	synonymous
19	39517538	rs199923366	G	C	FBXO27	ENST00000292853	missense
19	39521725	rs200862358	C	T	FBXO27	ENST00000292853	synonymous
19	39521738	rs147557604	T	A	FBXO27	ENST00000292853	missense
19	39522616	rs201987206	G	A	FBXO27	ENST00000292853	synonymous
19	46215395	rs192506598	C	A	FBXO46	ENST00000317683	synonymous
19	46215469	rs182442072	C	T	FBXO46	ENST00000317683	missense
19	46215506	rs200779455	C	T	FBXO46	ENST00000317683	synonymous
19	46215737	rs189156046	C	T	FBXO46	ENST00000317683	synonymous
19	46216126	rs145753867	C	A	FBXO46	ENST00000317683	missense
19	46216145	rs187543120	G	A	FBXO46	ENST00000317683	synonymous
19	46216256	rs148986286	G	A	FBXO46	ENST00000317683	synonymous
19	46216276	rs111806912	G	A	FBXO46	ENST00000317683	missense
19	46216541	rs201503195	C	T	FBXO46	ENST00000317683	synonymous
19	46216589	rs200615699	G	A	FBXO46	ENST00000317683	synonymous
19	46216642	rs11537711	G	T	FBXO46	ENST00000317683	missense
22	32875050	rs199881041	G	A	FBXO7	ENST00000266087	missense
22	32875122	rs143041875	T	G	FBXO7	ENST00000266087	missense
22	32875157	rs201039285	C	T	FBXO7	ENST00000266087	synonymous
22	32875190	rs11107	G	A	FBXO7	ENST00000266087	missense
22	32875203	rs191469599	C	T	FBXO7	ENST00000266087	missense
22	32880006	rs41311141	A	G	FBXO7	ENST00000266087	synonymous
22	32880067	rs61730783	G	A	FBXO7	ENST00000266087	missense
22	32881102	rs61752254	C	T	FBXO7	ENST00000266087	synonymous
22	32881157	rs201292481	C	T	FBXO7	ENST00000266087	missense
22	32883747	rs188111542	A	G	FBXO7	ENST00000266087	missense
22	32887150	rs9726	C	T	FBXO7	ENST00000266087	synonymous
22	32889249	rs147911892	A	G	FBXO7	ENST00000266087	synonymous
22	32889256	NA	C	T	FBXO7	ENST00000266087	missense
22	32889265	rs78099169	C	T	FBXO7	ENST00000266087	missense
22	32894169	rs201127594	G	A	FBXO7	ENST00000266087	synonymous
22	32894198	rs147055627	C	G	FBXO7	ENST00000266087	missense
22	32894447	rs140574304	G	A	FBXO7	ENST00000266087	missense
22	32894453	rs144538200	A	G	FBXO7	ENST00000266087	missense
Note: NA indicates not available

## Sheet: SNP number
	FBOX region	FBOX region	Other domain region	Other domain region	Non-domain region	Non-domain region	All
Gene	Synonymous	Non-synonymous	Synonymous	Non-synonymous	Synonymous	Non-synonymous	Sum
BTRC	0	0	2	0	2	7	11
CCNF	1	1	10	4	8	15	39
ECT2L	0	1	7	12	9	29	58
FBXL12	0	0	0	0	5	7	12
FBXL13	1	1	5	4	9	22	42
FBXL14	0	0	5	0	12	3	20
FBXL15	1	1	1	0	2	2	7
FBXL16	0	1	0	0	5	1	7
FBXL17	2	0	2	1	3	1	9
FBXL18	2	0	5	5	7	8	27
FBXL19	0	0	4	0	5	4	13
FBXL2	0	0	2	1	6	2	11
FBXL20	2	0	0	0	6	2	10
FBXL22	2	1	0	0	2	6	11
FBXL3	1	0	2	2	5	1	11
FBXL4	0	4	0	0	7	10	21
FBXL5	0	1	4	3	5	4	17
FBXL6	1	0	10	14	1	6	32
FBXL7	0	0	5	0	1	3	9
FBXL8	0	0	2	2	2	0	6
FBXO10	0	0	7	3	12	9	31
FBXO11	0	0	4	0	2	3	9
FBXO15	0	1	0	0	9	15	25
FBXO16	1	2	0	0	6	9	18
FBXO17	1	2	0	0	0	1	4
FBXO18	0	0	11	2	18	11	42
FBXO2	0	0	4	3	0	2	9
FBXO21	2	0	5	1	6	1	15
FBXO22	0	0	2	2	1	6	11
FBXO24	1	0	1	0	10	6	18
FBXO25	0	1	0	0	7	7	15
FBXO27	1	0	1	2	0	0	4
FBXO28	1	0	0	0	4	3	8
FBXO3	0	0	0	2	3	4	9
FBXO30	0	2	0	0	11	15	28
FBXO31	1	0	0	0	5	7	13
FBXO32	3	3	0	0	7	2	15
FBXO33	2	1	0	0	4	8	15
FBXO34	1	0	0	0	13	17	31
FBXO36	0	2	0	0	1	8	11
FBXO38	0	0	2	2	12	13	29
FBXO39	1	3	1	1	5	18	29
FBXO4	1	0	0	0	4	5	10
FBXO40	0	4	3	3	7	21	38
FBXO41	1	1	3	1	3	8	17
FBXO42	3	1	1	1	12	6	24
FBXO43	0	1	1	1	4	11	18
FBXO44	0	1	0	2	2	18	23
FBXO45	1	0	0	0	2	0	3
FBXO46	0	0	0	0	7	4	11
FBXO47	1	2	0	0	1	14	18
FBXO48	1	0	0	0	0	2	3
FBXO5	0	1	0	0	3	8	12
FBXO6	1	2	8	8	3	5	27
FBXO7	1	0	2	5	3	7	18
FBXO8	1	0	2	3	0	1	7
FBXO9	0	0	0	0	1	4	5
FBXW10	1	0	2	3	6	14	26
FBXW11	1	1	8	2	0	0	12
FBXW12	2	1	2	8	2	6	21
FBXW4	1	0	2	2	0	3	8
FBXW5	0	0	5	1	16	18	40
FBXW7	0	1	3	0	4	9	17
FBXW8	3	0	4	7	7	14	35
FBXW9	0	1	6	7	6	5	25
KDM2A	0	1	2	0	10	5	18
KDM2B	1	1	8	0	17	15	42
LRRC29	0	0	0	2	0	0	2
SKP2	1	0	6	1	3	1	12
Sum	49	47	172	123	361	502	1254

## Sheet: SNP density
	FBOX region	FBOX region	FBOX region	Other domain region	Other domain region	Other domain region	Domain region	Domain region	Domain region	Non-domain region	Non-domain region	Non-domain region
Gene	synonymous	non-synonmous	Sum	synonymous	non-synonmous	Sum	synonymous	non-synonmous	Sum	synonymous	non-synonmous	Sum
FBXL20	1.51515	0	1.51515	0	0	0	0.364299	0	0.364299	0.784314	0.261438	1.04575
FBXO3	0	0	0	0	0.30581	0.30581	0	0.252525	0.252525	0.483092	0.644122	1.12721
BTRC	0	0	0	0.239808	0	0.239808	0.21097	0	0.21097	0.230681	0.807382	1.03806
FBXL18	1.5873	0	1.5873	0.490196	0.490196	0.980392	0.61082	0.4363	1.04712	0.556881	0.636436	1.19332
FBXO2	0	0	0	0.716846	0.537634	1.25448	0.587372	0.440529	1.0279	0	0.966184	0.966184
FBXO25	0	0.326797	0.326797	0	0	0	0	0.326797	0.326797	0.880503	0.880503	1.76101
FBXO18	0	0	0	1.49051	0.271003	1.76152	1.24294	0.225989	1.46893	0.750939	0.458907	1.20985
FBXW4	0.757576	0	0.757576	0.35461	0.35461	0.70922	0.431034	0.287356	0.718391	0	0.555556	0.555556
FBXL13	0.70922	0.70922	1.41844	1.20773	0.966184	2.17391	1.08108	0.900901	1.98198	0.545455	1.33333	1.87879
SKP2	0.724638	0	0.724638	0.83682	0.13947	0.97629	0.818713	0.116959	0.935673	0.719424	0.239808	0.959233
FBXO47	1.04167	2.08333	3.125	0	0	0	1.04167	2.08333	3.125	0.0793651	1.11111	1.19048
FBXL16	0	0.406504	0.406504	0	0	0	0	0.268817	0.268817	0.469484	0.0938967	0.56338
CCNF	0.877193	0.877193	1.75439	1.35501	0.542005	1.89702	1.29108	0.586854	1.87793	0.531208	0.996016	1.52722
FBXL19	0	0	0	1.23457	0	1.23457	0.900901	0	0.900901	0.30525	0.2442	0.549451
FBXW12	1.51515	0.757576	2.27273	0.283688	1.13475	1.41844	0.477897	1.07527	1.55317	0.36036	1.08108	1.44144
FBXL5	0	0.740741	0.740741	0.69808	0.52356	1.22164	0.564972	0.564972	1.12994	0.3663	0.29304	0.659341
FBXO4	0.724638	0	0.724638	0	0	0	0.724638	0	0.724638	0.391007	0.488759	0.879765
FBXL8	0	0	0	0.574713	0.574713	1.14943	0.42735	0.42735	0.854701	0.30581	0	0.30581
FBXL12	0	0	0	0	0	0	0	0	0	0.591017	0.827423	1.41844
FBXO7	0.813008	0	0.813008	0.2849	0.712251	0.997151	0.363636	0.606061	0.969697	0.404858	0.944669	1.34953
FBXL17	1.41844	0	1.41844	0.251572	0.125786	0.377358	0.42735	0.106838	0.534188	0.257069	0.0856898	0.342759
FBXO48	0.757576	0	0.757576	0	0	0	0.757576	0	0.757576	0	0.600601	0.600601
FBXO21	1.48148	0	1.48148	0.615006	0.123001	0.738007	0.738397	0.105485	0.843882	0.641026	0.106838	0.747863
FBXO6	0.694444	1.38889	2.08333	1.44928	1.44928	2.89855	1.2931	1.43678	2.72989	1.63934	2.73224	4.37158
FBXO27	0.740741	0	0.740741	0.191571	0.383142	0.574713	0.304414	0.304414	0.608828	0	0	0
FBXO46	0	0	0	0	0	0	0	0	0	0.410076	0.234329	0.644405
FBXO16	0.740741	1.48148	2.22222	0	0	0	0.740741	1.48148	2.22222	0.657895	0.986842	1.64474
LRRC29	0	0	0	0	0.520833	0.520833	0	0.406504	0.406504	0	0	0
FBXO45	0.70922	0	0.70922	0	0	0	0.193798	0	0.193798	0.584795	0	0.584795
FBXL22	1.66667	0.833333	2.5	0	0	0	1.66667	0.833333	2.5	0.322061	0.966184	1.28824
FBXO22	0	0	0	0.980392	0.980392	1.96078	0.641026	0.641026	1.28205	0.111483	0.668896	0.780379
FBXO17	0.70922	1.41844	2.12766	0	0	0	0.151515	0.30303	0.454545	0	0.111111	0.111111
FBXL2	0	0	0	0.694444	0.347222	1.04167	0.486618	0.243309	0.729927	0.699301	0.2331	0.932401
FBXO10	0	0	0	0.546448	0.234192	0.78064	0.498575	0.213675	0.712251	0.819672	0.614754	1.43443
FBXO30	0	1.8018	1.8018	0	0	0	0	0.833333	0.833333	0.551378	0.75188	1.30326
FBXO24	0.775194	0	0.775194	0.70922	0	0.70922	0.740741	0	0.740741	0.631313	0.378788	1.0101
FBXO34	0.813008	0	0.813008	0	0	0	0.813008	0	0.813008	0.646766	0.845771	1.49254
FBXO44	0	0.694444	0.694444	0	1.25786	1.25786	0	0.990099	0.990099	0.430108	3.87097	4.30108
FBXW10	0.666667	0	0.666667	0.368324	0.552486	0.92081	0.4329	0.4329	0.865801	0.240964	0.562249	0.803213
FBXO15	0	0.813008	0.813008	0	0	0	0	0.813008	0.813008	0.639659	1.0661	1.70576
FBXO42	2.85714	0.952381	3.80952	0.347222	0.347222	0.694444	1.01781	0.508906	1.52672	0.682594	0.341297	1.02389
FBXO5	0	1.04167	1.04167	0	0	0	0	1.04167	1.04167	0.240964	0.64257	0.883534
FBXO38	0	0	0	0.374532	0.374532	0.749064	0.314465	0.314465	0.628931	0.409836	0.443989	0.853825
FBXO43	0	1.04167	1.04167	0.595238	0.595238	1.19048	0.378788	0.757576	1.13636	0.215054	0.591398	0.806452
FBXO28	1.23457	0	1.23457	0	0	0	1.23457	0	1.23457	0.391007	0.293255	0.684262
FBXW7	0	0.740741	0.740741	0.347222	0	0.347222	0.3003	0.1001	0.4004	0.356506	0.802139	1.15865
FBXO9	0	0	0	0	0	0	0	0	0	0.0925926	0.37037	0.462963
FBXW9	0	0.793651	0.793651	1.04712	1.22164	2.26876	0.858369	1.14449	2.00286	0.784314	0.653595	1.43791
FBXO36	0	1.51515	1.51515	0	0	0	0	1.51515	1.51515	0.231481	1.85185	2.08333
FBXL6	0.666667	0	0.666667	1.18203	1.65485	2.83688	1.10442	1.40562	2.51004	0.161031	0.966184	1.12721
KDM2B	0.595238	0.595238	1.19048	0.938967	0	0.938967	0.882353	0.0980392	0.980392	0.568942	0.502008	1.07095
FBXW11	0.877193	0.877193	1.75439	0.948992	0.237248	1.18624	0.940439	0.31348	1.25392	0	0	0
FBXO39	0.775194	2.32558	3.10078	0.793651	0.793651	1.5873	0.784314	1.56863	2.35294	0.466853	1.68067	2.14753
ECT2L	0	0.854701	0.854701	0.793651	1.36054	2.1542	0.700701	1.3013	2.002	0.525394	1.69294	2.21833
FBXO33	1.55039	0.775194	2.32558	0	0	0	1.55039	0.775194	2.32558	0.260417	0.520833	0.78125
FBXL3	0.925926	0	0.925926	0.3003	0.3003	0.600601	0.387597	0.258398	0.645995	0.980392	0.196078	1.17647
FBXW5	0	0	0	1.4881	0.297619	1.78571	1.06838	0.213675	1.28205	1.30081	1.46341	2.76423
FBXL7	0	0	0	0.764526	0	0.764526	0.633714	0	0.633714	0.146199	0.438596	0.584795
FBXW8	2.32558	0	2.32558	0.546448	0.956284	1.50273	0.813008	0.813008	1.62602	0.750268	1.50054	2.2508
FBXL15	0.877193	0.877193	1.75439	0.666667	0	0.666667	0.757576	0.378788	1.13636	0.314465	0.314465	0.628931
FBXL14	0	0	0	1.36612	0	1.36612	1.04822	0	1.04822	1.5444	0.3861	1.9305
FBXL4	0	3.4188	3.4188	0	0	0	0	2.05128	2.05128	0.419664	0.59952	1.01918
FBXO32	0.869565	0.869565	1.73913	0	0	0	0.869565	0.869565	1.73913	0.972222	0.277778	1.25
FBXO31	0.757576	0	0.757576	0	0	0	0.757576	0	0.757576	0.3367	0.47138	0.808081
FBXO41	0.877193	0.877193	1.75439	0.497512	0.165837	0.66335	0.55788	0.27894	0.83682	0.143472	0.382592	0.526064
FBXO11	0	0	0	0.308642	0	0.308642	0.280702	0	0.280702	0.147493	0.221239	0.368732
FBXO40	0	2.42424	2.42424	2.32558	2.32558	4.65116	1.02041	2.38095	3.40136	0.381888	1.14566	1.52755
KDM2A	0	0.854701	0.854701	0.326797	0	0.326797	0.274348	0.137174	0.411523	0.362713	0.181357	0.54407
FBXO8	0.854701	0	0.854701	0.383142	0.574713	0.957854	0.469484	0.469484	0.938967	0	0.314465	0.314465
